# Supplementary material for: The dynamic chemistry of the boron–nitrogen bond
Source: Chem Sci. 2025 Nov 27;17(5):2582–91. doi: 10.1039/d5sc07665j (PMC12687285; doi:10.1039/d5sc07665j)
Supplement: SC-017-D5SC07665J-s002 [file SC-017-D5SC07665J-s002.cif]

# Supplementary Information (SI) for Chemical Science.
# This journal is © The Royal Society of Chemistry 2025

####################################################################### 
# 
# This file contains crystal structure data downloaded from the 
# Cambridge Structural Database (CSD) hosted by the Cambridge 
# Crystallographic Data Centre (CCDC).
# 
# Full information about CCDC data access policies and citation 
# guidelines are available at http://www.ccdc.cam.ac.uk/access/V1 
# 
# Audit and citation data items may have been added by the CCDC. 
# Please retain this information to preserve the provenance of 
# this file and to allow appropriate attribution of the data. 
# 
#######################################################################

data_12
_database_code_depnum_ccdc_archive 'CCDC 2413767'
loop_
_audit_author_name
_audit_author_address
'Chiara Massera'
;University of Parma
Italy
;
_audit_update_record             
;
2024-12-30 deposited with the CCDC.	2025-11-27 downloaded from the CCDC.
;

_audit_creation_method           SHELXL-2019/3
_shelx_SHELXL_version_number     2019/3
_chemical_name_systematic        ?
_chemical_name_common            ?
_chemical_melting_point          ?
_chemical_formula_moiety         " 'C17 H14 B N O2"
_chemical_formula_sum            'C17 H14 B N O2'
_chemical_formula_weight         275.10

loop_
_atom_type_symbol
_atom_type_description
_atom_type_scat_dispersion_real
_atom_type_scat_dispersion_imag
_atom_type_scat_source
C C 0.0181 0.0091 'International Tables Vol C Tables 4.2.6.8 and 6.1.1.4'
H H 0.0000 0.0000 'International Tables Vol C Tables 4.2.6.8 and 6.1.1.4'
B B 0.0090 0.0039 'International Tables Vol C Tables 4.2.6.8 and 6.1.1.4'
N N 0.0311 0.0180 'International Tables Vol C Tables 4.2.6.8 and 6.1.1.4'
O O 0.0492 0.0322 'International Tables Vol C Tables 4.2.6.8 and 6.1.1.4'

_space_group_crystal_system      triclinic
_space_group_IT_number           2
_space_group_name_H-M_alt        'P -1'
_space_group_name_Hall           '-P 1'

_shelx_space_group_comment       
;
The symmetry employed for this shelxl refinement is uniquely defined
by the following loop, which should always be used as a source of
symmetry information in preference to the above space-group names.
They are only intended as comments.
;

loop_
_space_group_symop_operation_xyz
'x, y, z'
'-x, -y, -z'

_cell_length_a                   9.38750(10)
_cell_length_b                   9.5728(2)
_cell_length_c                   31.7125(9)
_cell_angle_alpha                89.935(2)
_cell_angle_beta                 89.950(2)
_cell_angle_gamma                81.3700(10)
_cell_volume                     2817.56(10)
_cell_formula_units_Z            8
_cell_measurement_temperature    200(2)
_cell_measurement_reflns_used    10234
_cell_measurement_theta_min      2.787
_cell_measurement_theta_max      72.996

_exptl_crystal_description       prismatic
_exptl_crystal_colour            colourless
_exptl_crystal_density_meas      ?
_exptl_crystal_density_method    'not measured'
_exptl_crystal_density_diffrn    1.297
_exptl_crystal_F_000             1152
_exptl_crystal_size_max          0.12
_exptl_crystal_size_mid          0.09
_exptl_crystal_size_min          0.07
_exptl_absorpt_coefficient_mu    0.670
_exptl_absorpt_correction_type   multi-scan
_exptl_absorpt_correction_T_min  0.622101
_exptl_absorpt_correction_T_max  0.753577
_exptl_absorpt_process_details   
;
 Sheldrick, G. M. (2012). TWINABS 2012/1. Bruker, Madison, Wisconsin, USA.
;
_diffrn_ambient_temperature      200(2)
_diffrn_radiation_wavelength     1.54184
_diffrn_radiation_type           CuK\a
_diffrn_source                   'fine-focus sealed tube'
_diffrn_radiation_monochromator  graphite
_diffrn_measurement_device_type  'Bruker D8 Venture PhotonII'
_diffrn_measurement_method       'phi & omega scan'
_diffrn_detector_area_resol_mean ?
_diffrn_reflns_number            11089
_diffrn_reflns_av_unetI/netI     0.0421
_diffrn_reflns_av_R_equivalents  ?
_diffrn_reflns_limit_h_min       -11
_diffrn_reflns_limit_h_max       11
_diffrn_reflns_limit_k_min       -11
_diffrn_reflns_limit_k_max       11
_diffrn_reflns_limit_l_min       0
_diffrn_reflns_limit_l_max       39
_diffrn_reflns_theta_min         2.787
_diffrn_reflns_theta_max         72.996
_diffrn_reflns_theta_full        67.684
_diffrn_measured_fraction_theta_max 0.985
_diffrn_measured_fraction_theta_full 0.997
_diffrn_reflns_Laue_measured_fraction_max 0.985
_diffrn_reflns_Laue_measured_fraction_full 0.997
_diffrn_reflns_point_group_measured_fraction_max 0.985
_diffrn_reflns_point_group_measured_fraction_full 0.997
_reflns_number_total             11089
_reflns_number_gt                10457
_reflns_threshold_expression     'I > 2\s(I)'
_reflns_Friedel_coverage         0.000
_reflns_Friedel_fraction_max     .
_reflns_Friedel_fraction_full    .

_reflns_special_details          
;
 _reflns_Friedel_fraction is defined as the number of unique
 Friedel pairs measured divided by the number that would be
 possible theoretically, ignoring centric projections and
 systematic absences. Completness statistics refer to single and
 composite reflections containing twin component 1 only.
;

_computing_data_collection       ?
_computing_cell_refinement       ?
_computing_data_reduction        ?
_computing_structure_solution    ?
_computing_structure_refinement  'SHELXL-2019/2 (Sheldrick, 2019)'
_computing_molecular_graphics    ?
_computing_publication_material  ?
_refine_special_details          
;Refined as a 2-component twin.
  8 data (8 unique) involve domain  1 only,  mean I/sigma  16.
  7 data ( 7 unique ) involve domain  2 only,  mean I/sigma   9.9
  48975 data (  11103 unique ) involve   2 domains,  mean I/sigma  16.6
  1 data ( 1 unique ) involve   3 domains,  mean I/sigma  25.7
HKLF 5 dataset constructed from all observations 
involving domain 1
22179 Corrected reflections written to file twin5.hkl,Twin
;
_refine_ls_structure_factor_coef Fsqd
_refine_ls_matrix_type           full
_refine_ls_weighting_scheme      calc
_refine_ls_weighting_details     
'w=1/[\s^2^(Fo^2^)+(0.0484P)^2^+0.6555P] where P=(Fo^2^+2Fc^2^)/3'
_atom_sites_solution_primary     ?
_atom_sites_solution_secondary   ?
_atom_sites_solution_hydrogens   geom
_refine_ls_hydrogen_treatment    constr
_refine_ls_extinction_method     'SHELXL-2019/2 (Sheldrick 2019)'
_refine_ls_extinction_coef       0.0037(2)
_refine_ls_extinction_expression Fc^*^=kFc[1+0.001xFc^2^\l^3^/sin(2\q)]^-1/4^
_refine_ls_number_reflns         11089
_refine_ls_number_parameters     759
_refine_ls_number_restraints     0
_refine_ls_R_factor_all          0.0408
_refine_ls_R_factor_gt           0.0378
_refine_ls_wR_factor_ref         0.1002
_refine_ls_wR_factor_gt          0.0961
_refine_ls_goodness_of_fit_ref   1.026
_refine_ls_restrained_S_all      1.026
_refine_ls_shift/su_max          0.001
_refine_ls_shift/su_mean         0.000

loop_
_atom_site_label
_atom_site_type_symbol
_atom_site_fract_x
_atom_site_fract_y
_atom_site_fract_z
_atom_site_U_iso_or_equiv
_atom_site_adp_type
_atom_site_occupancy
_atom_site_site_symmetry_order
_atom_site_calc_flag
_atom_site_refinement_flags_posn
_atom_site_refinement_flags_adp
_atom_site_refinement_flags_occupancy
_atom_site_disorder_assembly
_atom_site_disorder_group
B1A B -0.1557(2) 1.0146(2) 0.88370(7) 0.0324(4) Uani 1 1 d . . . . .
N1A N -0.14968(15) 0.85784(16) 0.90693(5) 0.0285(3) Uani 1 1 d . . . . .
O1A O -0.13783(14) 0.98664(14) 0.83819(4) 0.0359(3) Uani 1 1 d . . . . .
O2A O -0.30557(13) 1.08441(13) 0.88942(4) 0.0338(3) Uani 1 1 d . . . . .
C1A C -0.2740(2) 1.00771(19) 0.82190(6) 0.0346(4) Uani 1 1 d . . . . .
C2A C -0.3162(3) 0.9800(2) 0.78162(7) 0.0457(5) Uani 1 1 d . . . . .
H2A H -0.248152 0.944168 0.760647 0.055 Uiso 1 1 calc R U . . .
C3A C -0.4637(3) 1.0069(3) 0.77295(8) 0.0526(6) Uani 1 1 d . . . . .
H3A H -0.496416 0.988880 0.745434 0.063 Uiso 1 1 calc R U . . .
C4A C -0.5623(3) 1.0587(2) 0.80310(8) 0.0513(6) Uani 1 1 d . . . . .
H4A H -0.661904 1.074668 0.796209 0.062 Uiso 1 1 calc R U . . .
C5A C -0.5185(2) 1.0886(2) 0.84400(7) 0.0425(5) Uani 1 1 d . . . . .
H5A H -0.586046 1.124995 0.865038 0.051 Uiso 1 1 calc R U . . .
C6A C -0.3732(2) 1.06256(19) 0.85214(6) 0.0333(4) Uani 1 1 d . . . . .
C7A C -0.02629(19) 0.76628(19) 0.90607(6) 0.0324(4) Uani 1 1 d . . . . .
H7A H 0.056929 0.795088 0.893758 0.039 Uiso 1 1 calc R U . . .
C8A C -0.0168(2) 0.6322(2) 0.92246(7) 0.0370(4) Uani 1 1 d . . . . .
H8A H 0.071294 0.568976 0.921095 0.044 Uiso 1 1 calc R U . . .
C9A C -0.1377(2) 0.5902(2) 0.94104(7) 0.0382(4) Uani 1 1 d . . . . .
H9A H -0.133447 0.498003 0.952573 0.046 Uiso 1 1 calc R U . . .
C10A C -0.2640(2) 0.6848(2) 0.94245(6) 0.0362(4) Uani 1 1 d . . . . .
H10A H -0.347869 0.659028 0.955246 0.043 Uiso 1 1 calc R U . . .
C11A C -0.26677(19) 0.8178(2) 0.92495(6) 0.0327(4) Uani 1 1 d . . . . .
H11A H -0.353949 0.882529 0.925695 0.039 Uiso 1 1 calc R U . . .
C12A C -0.03719(19) 1.09572(19) 0.90435(6) 0.0330(4) Uani 1 1 d . . . . .
C13A C 0.0514(2) 1.1682(2) 0.87976(7) 0.0393(4) Uani 1 1 d . . . . .
H13A H 0.048417 1.160348 0.849929 0.047 Uiso 1 1 calc R U . . .
C14A C 0.1437(2) 1.2516(2) 0.89797(8) 0.0466(5) Uani 1 1 d . . . . .
H14A H 0.202345 1.300651 0.880621 0.056 Uiso 1 1 calc R U . . .
C15A C 0.1499(2) 1.2631(2) 0.94105(9) 0.0492(5) Uani 1 1 d . . . . .
H15A H 0.212510 1.320660 0.953523 0.059 Uiso 1 1 calc R U . . .
C16A C 0.0653(3) 1.1911(2) 0.96630(8) 0.0499(5) Uani 1 1 d . . . . .
H16A H 0.070494 1.197613 0.996130 0.060 Uiso 1 1 calc R U . . .
C17A C -0.0270(2) 1.1094(2) 0.94777(7) 0.0402(4) Uani 1 1 d . . . . .
H17A H -0.085469 1.060930 0.965364 0.048 Uiso 1 1 calc R U . . .
B1B B 0.3552(2) 0.6218(2) 0.86483(7) 0.0312(4) Uani 1 1 d . . . . .
N1B N 0.53016(15) 0.58018(15) 0.85517(5) 0.0283(3) Uani 1 1 d . . . . .
O1B O 0.33205(14) 0.77195(14) 0.87617(4) 0.0351(3) Uani 1 1 d . . . . .
O2B O 0.33248(14) 0.54303(14) 0.90367(4) 0.0354(3) Uani 1 1 d . . . . .
C1B C 0.34443(18) 0.7725(2) 0.91910(6) 0.0347(4) Uani 1 1 d . . . . .
C2B C 0.3527(2) 0.8855(2) 0.94508(7) 0.0448(5) Uani 1 1 d . . . . .
H2B H 0.350520 0.978102 0.934076 0.054 Uiso 1 1 calc R U . . .
C3B C 0.3642(3) 0.8591(3) 0.98798(8) 0.0556(6) Uani 1 1 d . . . . .
H3B H 0.371712 0.935239 1.006619 0.067 Uiso 1 1 calc R U . . .
C4B C 0.3652(3) 0.7252(3) 1.00449(7) 0.0559(6) Uani 1 1 d . . . . .
H4B H 0.373166 0.710783 1.034086 0.067 Uiso 1 1 calc R U . . .
C5B C 0.3544(2) 0.6105(3) 0.97782(7) 0.0458(5) Uani 1 1 d . . . . .
H5B H 0.353271 0.518195 0.988722 0.055 Uiso 1 1 calc R U . . .
C6B C 0.34543(19) 0.6374(2) 0.93523(6) 0.0357(4) Uani 1 1 d . . . . .
C7B C 0.6040(2) 0.67564(19) 0.83769(5) 0.0302(4) Uani 1 1 d . . . . .
H7B H 0.555692 0.767858 0.831557 0.036 Uiso 1 1 calc R U . . .
C8B C 0.7488(2) 0.6417(2) 0.82854(6) 0.0343(4) Uani 1 1 d . . . . .
H8B H 0.800261 0.710300 0.816598 0.041 Uiso 1 1 calc R U . . .
C9B C 0.8179(2) 0.5074(2) 0.83688(7) 0.0387(4) Uani 1 1 d . . . . .
H9B H 0.917409 0.482225 0.830654 0.046 Uiso 1 1 calc R U . . .
C10B C 0.7413(2) 0.4098(2) 0.85435(7) 0.0420(5) Uani 1 1 d . . . . .
H10B H 0.787004 0.316289 0.859992 0.050 Uiso 1 1 calc R U . . .
C11B C 0.5978(2) 0.4496(2) 0.86353(7) 0.0366(4) Uani 1 1 d . . . . .
H11B H 0.545245 0.382922 0.876098 0.044 Uiso 1 1 calc R U . . .
C12B C 0.26715(19) 0.5838(2) 0.82407(6) 0.0325(4) Uani 1 1 d . . . . .
C13B C 0.1591(2) 0.6829(2) 0.80634(6) 0.0365(4) Uani 1 1 d . . . . .
H13B H 0.137982 0.774320 0.818480 0.044 Uiso 1 1 calc R U . . .
C14B C 0.0820(2) 0.6497(2) 0.77119(6) 0.0405(5) Uani 1 1 d . . . . .
H14B H 0.007834 0.718023 0.759953 0.049 Uiso 1 1 calc R U . . .
C15B C 0.1122(2) 0.5193(2) 0.75268(7) 0.0428(5) Uani 1 1 d . . . . .
H15B H 0.060501 0.497656 0.728409 0.051 Uiso 1 1 calc R U . . .
C16B C 0.2188(2) 0.4193(2) 0.76964(7) 0.0444(5) Uani 1 1 d . . . . .
H16B H 0.239756 0.328392 0.757162 0.053 Uiso 1 1 calc R U . . .
C17B C 0.2949(2) 0.4519(2) 0.80481(7) 0.0381(4) Uani 1 1 d . . . . .
H17B H 0.367900 0.382465 0.816064 0.046 Uiso 1 1 calc R U . . .
B1C B 0.6484(2) 0.8479(2) 0.63396(7) 0.0325(4) Uani 1 1 d . . . . .
N1C N 0.59768(16) 1.01485(16) 0.64752(5) 0.0313(3) Uani 1 1 d . . . . .
O1C O 0.55984(14) 0.82742(14) 0.59660(4) 0.0367(3) Uani 1 1 d . . . . .
O2C O 0.79734(14) 0.83753(15) 0.61922(4) 0.0380(3) Uani 1 1 d . . . . .
C1C C 0.6481(2) 0.84566(19) 0.56298(6) 0.0371(4) Uani 1 1 d . . . . .
C2C C 0.6108(3) 0.8542(2) 0.52130(7) 0.0480(5) Uani 1 1 d . . . . .
H2C H 0.515201 0.848830 0.512375 0.058 Uiso 1 1 calc R U . . .
C3C C 0.7195(3) 0.8712(3) 0.49232(8) 0.0602(7) Uani 1 1 d . . . . .
H3C H 0.697131 0.879369 0.463125 0.072 Uiso 1 1 calc R U . . .
C4C C 0.8577(3) 0.8764(3) 0.50548(8) 0.0583(7) Uani 1 1 d . . . . .
H4C H 0.929373 0.887322 0.485084 0.070 Uiso 1 1 calc R U . . .
C5C C 0.8957(3) 0.8660(2) 0.54771(8) 0.0478(5) Uani 1 1 d . . . . .
H5C H 0.991689 0.869341 0.556635 0.057 Uiso 1 1 calc R U . . .
C6C C 0.7878(2) 0.85045(19) 0.57627(6) 0.0371(4) Uani 1 1 d . . . . .
C7C C 0.4641(2) 1.0798(2) 0.63975(7) 0.0393(4) Uani 1 1 d . . . . .
H7C H 0.398833 1.029602 0.625414 0.047 Uiso 1 1 calc R U . . .
C8C C 0.4183(2) 1.2166(2) 0.65183(8) 0.0478(5) Uani 1 1 d . . . . .
H8C H 0.322598 1.260260 0.646125 0.057 Uiso 1 1 calc R U . . .
C9C C 0.5132(2) 1.2899(2) 0.67237(8) 0.0472(5) Uani 1 1 d . . . . .
H9C H 0.484213 1.385007 0.680895 0.057 Uiso 1 1 calc R U . . .
C10C C 0.6509(2) 1.2227(2) 0.68033(7) 0.0441(5) Uani 1 1 d . . . . .
H10C H 0.718047 1.271276 0.694408 0.053 Uiso 1 1 calc R U . . .
C11C C 0.6905(2) 1.0852(2) 0.66781(6) 0.0354(4) Uani 1 1 d . . . . .
H11C H 0.785255 1.038935 0.673585 0.042 Uiso 1 1 calc R U . . .
C12C C 0.6267(2) 0.7487(2) 0.67336(6) 0.0333(4) Uani 1 1 d . . . . .
C13C C 0.7402(2) 0.6567(2) 0.69081(6) 0.0377(4) Uani 1 1 d . . . . .
H13C H 0.834779 0.656864 0.680169 0.045 Uiso 1 1 calc R U . . .
C14C C 0.7196(2) 0.5656(2) 0.72295(7) 0.0429(5) Uani 1 1 d . . . . .
H14C H 0.799502 0.504018 0.734091 0.051 Uiso 1 1 calc R U . . .
C15C C 0.5837(2) 0.5627(2) 0.73919(6) 0.0409(4) Uani 1 1 d . . . . .
H15C H 0.569681 0.498593 0.761162 0.049 Uiso 1 1 calc R U . . .
C16C C 0.4680(2) 0.6538(2) 0.72329(7) 0.0415(4) Uani 1 1 d . . . . .
H16C H 0.374210 0.653312 0.734474 0.050 Uiso 1 1 calc R U . . .
C17C C 0.4896(2) 0.7458(2) 0.69093(7) 0.0369(4) Uani 1 1 d . . . . .
H17C H 0.409608 0.808592 0.680335 0.044 Uiso 1 1 calc R U . . .
B1D B 1.0222(2) 0.3336(2) 0.61510(7) 0.0326(4) Uani 1 1 d . . . . .
N1D N 0.85982(16) 0.34410(15) 0.59430(5) 0.0300(3) Uani 1 1 d . . . . .
O1D O 1.09066(14) 0.18612(14) 0.60794(4) 0.0363(3) Uani 1 1 d . . . . .
O2D O 1.00180(15) 0.34762(14) 0.66108(4) 0.0365(3) Uani 1 1 d . . . . .
C1D C 1.07900(19) 0.1173(2) 0.64548(7) 0.0352(4) Uani 1 1 d . . . . .
C2D C 1.1122(2) -0.0245(2) 0.65346(8) 0.0459(5) Uani 1 1 d . . . . .
H2D H 1.145178 -0.089479 0.631674 0.055 Uiso 1 1 calc R U . . .
C3D C 1.0958(3) -0.0700(3) 0.69459(9) 0.0546(6) Uani 1 1 d . . . . .
H3D H 1.117118 -0.167861 0.700978 0.066 Uiso 1 1 calc R U . . .
C4D C 1.0492(3) 0.0243(3) 0.72623(8) 0.0540(6) Uani 1 1 d . . . . .
H4D H 1.041387 -0.009357 0.754206 0.065 Uiso 1 1 calc R U . . .
C5D C 1.0130(2) 0.1693(3) 0.71786(7) 0.0441(5) Uani 1 1 d . . . . .
H5D H 0.979247 0.234491 0.739514 0.053 Uiso 1 1 calc R U . . .
C6D C 1.0283(2) 0.2132(2) 0.67698(6) 0.0357(4) Uani 1 1 d . . . . .
C7D C 0.7708(2) 0.46787(19) 0.59566(6) 0.0349(4) Uani 1 1 d . . . . .
H7D H 0.805313 0.548354 0.606958 0.042 Uiso 1 1 calc R U . . .
C8D C 0.6316(2) 0.4815(2) 0.58121(7) 0.0401(4) Uani 1 1 d . . . . .
H8D H 0.570197 0.569657 0.582974 0.048 Uiso 1 1 calc R U . . .
C9D C 0.5821(2) 0.3650(2) 0.56404(7) 0.0422(5) Uani 1 1 d . . . . .
H9D H 0.486207 0.372077 0.553805 0.051 Uiso 1 1 calc R U . . .
C10D C 0.6737(2) 0.2390(2) 0.56203(7) 0.0394(4) Uani 1 1 d . . . . .
H10D H 0.642178 0.158013 0.550037 0.047 Uiso 1 1 calc R U . . .
C11D C 0.8118(2) 0.23113(19) 0.57757(6) 0.0333(4) Uani 1 1 d . . . . .
H11D H 0.874562 0.143582 0.576419 0.040 Uiso 1 1 calc R U . . .
C12D C 1.10389(19) 0.45070(19) 0.59400(6) 0.0340(4) Uani 1 1 d . . . . .
C13D C 1.1126(2) 0.4653(2) 0.55042(7) 0.0418(4) Uani 1 1 d . . . . .
H13D H 1.062500 0.408619 0.532861 0.050 Uiso 1 1 calc R U . . .
C14D C 1.1922(2) 0.5601(3) 0.53180(8) 0.0490(5) Uani 1 1 d . . . . .
H14D H 1.196434 0.567417 0.501956 0.059 Uiso 1 1 calc R U . . .
C15D C 1.2648(2) 0.6434(2) 0.55676(8) 0.0487(5) Uani 1 1 d . . . . .
H15D H 1.319319 0.708487 0.544262 0.058 Uiso 1 1 calc R U . . .
C16D C 1.2581(2) 0.6319(2) 0.59966(8) 0.0459(5) Uani 1 1 d . . . . .
H16D H 1.308206 0.689312 0.616946 0.055 Uiso 1 1 calc R U . . .
C17D C 1.1787(2) 0.5370(2) 0.61817(7) 0.0397(4) Uani 1 1 d . . . . .
H17D H 1.175325 0.530822 0.648044 0.048 Uiso 1 1 calc R U . . .

loop_
_atom_site_aniso_label
_atom_site_aniso_U_11
_atom_site_aniso_U_22
_atom_site_aniso_U_33
_atom_site_aniso_U_23
_atom_site_aniso_U_13
_atom_site_aniso_U_12
B1A 0.0280(10) 0.0335(10) 0.0356(11) 0.0010(8) 0.0013(8) -0.0045(8)
N1A 0.0229(7) 0.0328(7) 0.0302(7) -0.0014(6) -0.0005(6) -0.0056(5)
O1A 0.0307(6) 0.0414(7) 0.0349(7) 0.0024(6) 0.0012(5) -0.0034(5)
O2A 0.0291(6) 0.0332(7) 0.0382(7) -0.0023(5) -0.0011(5) -0.0016(5)
C1A 0.0370(9) 0.0299(9) 0.0377(10) 0.0064(8) -0.0032(8) -0.0074(7)
C2A 0.0578(13) 0.0429(11) 0.0373(11) 0.0062(9) -0.0046(9) -0.0103(10)
C3A 0.0619(15) 0.0485(13) 0.0493(13) 0.0061(10) -0.0213(11) -0.0144(11)
C4A 0.0437(12) 0.0424(12) 0.0682(15) 0.0131(11) -0.0213(11) -0.0076(9)
C5A 0.0334(10) 0.0341(10) 0.0589(13) 0.0036(9) -0.0056(9) -0.0016(8)
C6A 0.0339(9) 0.0254(8) 0.0400(10) 0.0035(7) -0.0031(8) -0.0027(7)
C7A 0.0247(8) 0.0348(9) 0.0384(10) -0.0028(8) 0.0012(7) -0.0063(7)
C8A 0.0296(9) 0.0334(10) 0.0476(11) -0.0004(8) -0.0039(8) -0.0033(7)
C9A 0.0391(10) 0.0354(10) 0.0422(11) 0.0055(8) -0.0056(8) -0.0120(8)
C10A 0.0318(9) 0.0394(10) 0.0393(10) 0.0055(8) 0.0002(7) -0.0112(8)
C11A 0.0246(8) 0.0398(10) 0.0339(9) -0.0006(8) 0.0013(7) -0.0052(7)
C12A 0.0267(8) 0.0274(8) 0.0441(10) 0.0021(8) -0.0005(7) -0.0016(7)
C13A 0.0324(10) 0.0355(10) 0.0495(12) 0.0040(9) 0.0058(8) -0.0032(7)
C14A 0.0317(10) 0.0321(10) 0.0766(16) 0.0042(10) 0.0056(10) -0.0067(8)
C15A 0.0380(11) 0.0337(10) 0.0769(16) -0.0063(10) -0.0068(10) -0.0089(8)
C16A 0.0547(14) 0.0435(12) 0.0530(13) -0.0065(10) -0.0089(10) -0.0125(10)
C17A 0.0419(11) 0.0355(10) 0.0450(11) -0.0022(8) 0.0008(9) -0.0114(8)
B1B 0.0286(10) 0.0295(10) 0.0359(11) 0.0027(8) 0.0002(8) -0.0059(7)
N1B 0.0289(7) 0.0246(7) 0.0318(7) 0.0003(6) -0.0016(6) -0.0053(6)
O1B 0.0340(7) 0.0326(7) 0.0379(7) 0.0012(5) 0.0014(5) -0.0024(5)
O2B 0.0351(7) 0.0369(7) 0.0358(7) 0.0043(6) 0.0000(5) -0.0105(5)
C1B 0.0228(8) 0.0423(10) 0.0381(10) -0.0024(8) 0.0038(7) -0.0022(7)
C2B 0.0332(10) 0.0449(12) 0.0557(13) -0.0102(10) 0.0084(9) -0.0036(8)
C3B 0.0443(12) 0.0697(16) 0.0541(14) -0.0251(12) 0.0081(10) -0.0125(11)
C4B 0.0470(13) 0.088(2) 0.0334(11) -0.0058(11) 0.0019(9) -0.0126(12)
C5B 0.0352(10) 0.0615(14) 0.0424(11) 0.0064(10) -0.0006(8) -0.0127(9)
C6B 0.0242(8) 0.0464(11) 0.0369(10) -0.0018(8) -0.0007(7) -0.0064(7)
C7B 0.0338(9) 0.0275(9) 0.0298(9) 0.0006(7) 0.0002(7) -0.0068(7)
C8B 0.0336(9) 0.0347(9) 0.0358(10) -0.0012(8) 0.0026(7) -0.0092(7)
C9B 0.0273(9) 0.0412(10) 0.0475(11) -0.0021(9) -0.0001(8) -0.0048(8)
C10B 0.0361(10) 0.0293(9) 0.0594(13) 0.0033(9) -0.0060(9) -0.0013(7)
C11B 0.0318(9) 0.0282(9) 0.0502(11) 0.0070(8) -0.0036(8) -0.0053(7)
C12B 0.0266(8) 0.0385(10) 0.0334(9) 0.0031(8) 0.0020(7) -0.0076(7)
C13B 0.0331(9) 0.0387(10) 0.0381(10) 0.0040(8) 0.0036(8) -0.0064(8)
C14B 0.0286(9) 0.0539(12) 0.0397(11) 0.0135(9) -0.0012(8) -0.0079(8)
C15B 0.0361(10) 0.0593(13) 0.0364(10) 0.0009(9) -0.0042(8) -0.0180(9)
C16B 0.0440(11) 0.0448(11) 0.0467(12) -0.0056(9) -0.0027(9) -0.0135(9)
C17B 0.0344(9) 0.0366(10) 0.0436(11) 0.0027(8) -0.0044(8) -0.0068(8)
B1C 0.0258(9) 0.0313(10) 0.0408(11) -0.0032(8) 0.0031(8) -0.0058(8)
N1C 0.0260(7) 0.0328(8) 0.0357(8) -0.0008(6) -0.0005(6) -0.0066(6)
O1C 0.0364(7) 0.0397(7) 0.0360(7) -0.0019(6) 0.0000(6) -0.0120(5)
O2C 0.0277(6) 0.0439(8) 0.0421(7) -0.0036(6) 0.0025(5) -0.0043(5)
C1C 0.0450(11) 0.0272(9) 0.0394(10) -0.0039(7) 0.0062(8) -0.0063(8)
C2C 0.0615(14) 0.0418(11) 0.0433(12) -0.0010(9) -0.0042(10) -0.0161(10)
C3C 0.092(2) 0.0542(15) 0.0361(12) -0.0018(10) 0.0063(12) -0.0177(13)
C4C 0.0739(17) 0.0514(14) 0.0517(14) -0.0102(11) 0.0296(13) -0.0161(12)
C5C 0.0471(12) 0.0366(11) 0.0598(14) -0.0084(10) 0.0165(10) -0.0064(9)
C6C 0.0454(10) 0.0274(9) 0.0381(10) -0.0034(8) 0.0065(8) -0.0038(7)
C7C 0.0277(9) 0.0369(10) 0.0538(12) -0.0041(9) -0.0054(8) -0.0068(7)
C8C 0.0324(10) 0.0365(11) 0.0735(16) -0.0045(10) -0.0028(10) -0.0014(8)
C9C 0.0421(11) 0.0351(10) 0.0635(14) -0.0103(10) 0.0007(10) -0.0033(8)
C10C 0.0406(11) 0.0405(11) 0.0522(12) -0.0101(9) -0.0040(9) -0.0094(8)
C11C 0.0299(9) 0.0385(10) 0.0388(10) -0.0023(8) -0.0034(7) -0.0084(7)
C12C 0.0339(9) 0.0335(9) 0.0335(9) -0.0064(8) 0.0013(7) -0.0084(7)
C13C 0.0305(9) 0.0438(11) 0.0387(10) -0.0049(8) 0.0010(8) -0.0053(8)
C14C 0.0399(11) 0.0497(12) 0.0379(10) 0.0003(9) -0.0061(8) -0.0027(9)
C15C 0.0500(12) 0.0424(11) 0.0322(10) -0.0004(8) -0.0012(8) -0.0129(9)
C16C 0.0365(10) 0.0509(12) 0.0389(10) -0.0065(9) 0.0052(8) -0.0122(9)
C17C 0.0303(9) 0.0372(10) 0.0434(11) -0.0010(8) 0.0001(8) -0.0054(7)
B1D 0.0323(10) 0.0295(10) 0.0355(10) 0.0012(8) -0.0042(8) -0.0030(8)
N1D 0.0333(7) 0.0271(7) 0.0302(7) -0.0002(6) -0.0005(6) -0.0066(6)
O1D 0.0356(7) 0.0304(7) 0.0421(7) 0.0017(5) -0.0004(6) -0.0026(5)
O2D 0.0414(7) 0.0324(7) 0.0360(7) 0.0014(5) -0.0045(5) -0.0059(5)
C1D 0.0250(8) 0.0359(10) 0.0450(11) 0.0086(8) -0.0028(7) -0.0055(7)
C2D 0.0321(10) 0.0381(11) 0.0661(15) 0.0078(10) 0.0014(9) -0.0009(8)
C3D 0.0423(12) 0.0465(13) 0.0742(16) 0.0227(12) -0.0027(11) -0.0041(9)
C4D 0.0430(12) 0.0627(15) 0.0587(14) 0.0277(12) -0.0100(10) -0.0161(11)
C5D 0.0395(11) 0.0541(13) 0.0414(11) 0.0089(9) -0.0072(9) -0.0160(9)
C6D 0.0266(8) 0.0370(10) 0.0444(10) 0.0077(8) -0.0077(8) -0.0078(7)
C7D 0.0338(9) 0.0268(9) 0.0440(10) -0.0023(8) -0.0003(8) -0.0045(7)
C8D 0.0347(10) 0.0332(9) 0.0516(12) 0.0013(8) 0.0000(8) -0.0019(7)
C9D 0.0360(10) 0.0420(11) 0.0500(12) 0.0041(9) -0.0076(9) -0.0107(8)
C10D 0.0436(10) 0.0339(10) 0.0432(11) -0.0009(8) -0.0073(9) -0.0133(8)
C11D 0.0397(10) 0.0261(9) 0.0346(9) -0.0018(7) -0.0029(8) -0.0067(7)
C12D 0.0280(8) 0.0311(9) 0.0420(10) 0.0022(8) -0.0039(7) -0.0009(7)
C13D 0.0379(10) 0.0466(11) 0.0426(11) 0.0029(9) -0.0032(8) -0.0119(8)
C14D 0.0441(12) 0.0546(13) 0.0502(13) 0.0140(10) 0.0007(9) -0.0133(10)
C15D 0.0345(10) 0.0394(11) 0.0730(16) 0.0100(10) 0.0035(10) -0.0083(8)
C16D 0.0343(10) 0.0344(10) 0.0701(15) -0.0085(10) -0.0013(10) -0.0082(8)
C17D 0.0378(10) 0.0350(10) 0.0460(11) -0.0049(8) -0.0031(8) -0.0047(8)

_geom_special_details            
;
 All esds (except the esd in the dihedral angle between two l.s. planes)
 are estimated using the full covariance matrix.  The cell esds are taken
 into account individually in the estimation of esds in distances, angles
 and torsion angles; correlations between esds in cell parameters are only
 used when they are defined by crystal symmetry.  An approximate (isotropic)
 treatment of cell esds is used for estimating esds involving l.s. planes.
;

loop_
_geom_bond_atom_site_label_1
_geom_bond_atom_site_label_2
_geom_bond_distance
_geom_bond_site_symmetry_2
_geom_bond_publ_flag
B1A O1A 1.473(3) . ?
B1A O2A 1.475(2) . ?
B1A C12A 1.591(3) . ?
B1A N1A 1.664(3) . ?
N1A C7A 1.344(2) . ?
N1A C11A 1.344(2) . ?
O1A C1A 1.366(2) . ?
O2A C6A 1.374(2) . ?
C1A C2A 1.376(3) . ?
C1A C6A 1.384(3) . ?
C2A C3A 1.397(4) . ?
C2A H2A 0.9500 . ?
C3A C4A 1.371(4) . ?
C3A H3A 0.9500 . ?
C4A C5A 1.403(3) . ?
C4A H4A 0.9500 . ?
C5A C6A 1.374(3) . ?
C5A H5A 0.9500 . ?
C7A C8A 1.375(3) . ?
C7A H7A 0.9500 . ?
C8A C9A 1.390(3) . ?
C8A H8A 0.9500 . ?
C9A C10A 1.381(3) . ?
C9A H9A 0.9500 . ?
C10A C11A 1.385(3) . ?
C10A H10A 0.9500 . ?
C11A H11A 0.9500 . ?
C12A C17A 1.388(3) . ?
C12A C13A 1.397(3) . ?
C13A C14A 1.390(3) . ?
C13A H13A 0.9500 . ?
C14A C15A 1.373(4) . ?
C14A H14A 0.9500 . ?
C15A C16A 1.382(3) . ?
C15A H15A 0.9500 . ?
C16A C17A 1.383(3) . ?
C16A H16A 0.9500 . ?
C17A H17A 0.9500 . ?
B1B O1B 1.466(2) . ?
B1B O2B 1.476(2) . ?
B1B C12B 1.606(3) . ?
B1B N1B 1.659(2) . ?
N1B C11B 1.341(2) . ?
N1B C7B 1.346(2) . ?
O1B C1B 1.367(2) . ?
O2B C6B 1.366(2) . ?
C1B C2B 1.371(3) . ?
C1B C6B 1.389(3) . ?
C2B C3B 1.385(4) . ?
C2B H2B 0.9500 . ?
C3B C4B 1.383(4) . ?
C3B H3B 0.9500 . ?
C4B C5B 1.402(4) . ?
C4B H4B 0.9500 . ?
C5B C6B 1.375(3) . ?
C5B H5B 0.9500 . ?
C7B C8B 1.380(3) . ?
C7B H7B 0.9500 . ?
C8B C9B 1.375(3) . ?
C8B H8B 0.9500 . ?
C9B C10B 1.377(3) . ?
C9B H9B 0.9500 . ?
C10B C11B 1.375(3) . ?
C10B H10B 0.9500 . ?
C11B H11B 0.9500 . ?
C12B C17B 1.392(3) . ?
C12B C13B 1.398(3) . ?
C13B C14B 1.392(3) . ?
C13B H13B 0.9500 . ?
C14B C15B 1.371(3) . ?
C14B H14B 0.9500 . ?
C15B C16B 1.385(3) . ?
C15B H15B 0.9500 . ?
C16B C17B 1.386(3) . ?
C16B H16B 0.9500 . ?
C17B H17B 0.9500 . ?
B1C O2C 1.463(2) . ?
B1C O1C 1.478(3) . ?
B1C C12C 1.600(3) . ?
B1C N1C 1.655(3) . ?
N1C C7C 1.337(2) . ?
N1C C11C 1.344(2) . ?
O1C C1C 1.376(2) . ?
O2C C6C 1.369(2) . ?
C1C C2C 1.367(3) . ?
C1C C6C 1.386(3) . ?
C2C C3C 1.400(4) . ?
C2C H2C 0.9500 . ?
C3C C4C 1.371(4) . ?
C3C H3C 0.9500 . ?
C4C C5C 1.386(4) . ?
C4C H4C 0.9500 . ?
C5C C6C 1.382(3) . ?
C5C H5C 0.9500 . ?
C7C C8C 1.370(3) . ?
C7C H7C 0.9500 . ?
C8C C9C 1.378(3) . ?
C8C H8C 0.9500 . ?
C9C C10C 1.378(3) . ?
C9C H9C 0.9500 . ?
C10C C11C 1.372(3) . ?
C10C H10C 0.9500 . ?
C11C H11C 0.9500 . ?
C12C C13C 1.391(3) . ?
C12C C17C 1.406(3) . ?
C13C C14C 1.373(3) . ?
C13C H13C 0.9500 . ?
C14C C15C 1.379(3) . ?
C14C H14C 0.9500 . ?
C15C C16C 1.381(3) . ?
C15C H15C 0.9500 . ?
C16C C17C 1.386(3) . ?
C16C H16C 0.9500 . ?
C17C H17C 0.9500 . ?
B1D O2D 1.474(3) . ?
B1D O1D 1.478(2) . ?
B1D C12D 1.597(3) . ?
B1D N1D 1.650(3) . ?
N1D C11D 1.342(2) . ?
N1D C7D 1.344(2) . ?
O1D C1D 1.372(2) . ?
O2D C6D 1.370(2) . ?
C1D C2D 1.370(3) . ?
C1D C6D 1.392(3) . ?
C2D C3D 1.390(3) . ?
C2D H2D 0.9500 . ?
C3D C4D 1.377(4) . ?
C3D H3D 0.9500 . ?
C4D C5D 1.404(3) . ?
C4D H4D 0.9500 . ?
C5D C6D 1.376(3) . ?
C5D H5D 0.9500 . ?
C7D C8D 1.373(3) . ?
C7D H7D 0.9500 . ?
C8D C9D 1.383(3) . ?
C8D H8D 0.9500 . ?
C9D C10D 1.374(3) . ?
C9D H9D 0.9500 . ?
C10D C11D 1.379(3) . ?
C10D H10D 0.9500 . ?
C11D H11D 0.9500 . ?
C12D C17D 1.393(3) . ?
C12D C13D 1.392(3) . ?
C13D C14D 1.391(3) . ?
C13D H13D 0.9500 . ?
C14D C15D 1.375(3) . ?
C14D H14D 0.9500 . ?
C15D C16D 1.367(4) . ?
C15D H15D 0.9500 . ?
C16D C17D 1.388(3) . ?
C16D H16D 0.9500 . ?
C17D H17D 0.9500 . ?

loop_
_geom_angle_atom_site_label_1
_geom_angle_atom_site_label_2
_geom_angle_atom_site_label_3
_geom_angle
_geom_angle_site_symmetry_1
_geom_angle_site_symmetry_3
_geom_angle_publ_flag
O1A B1A O2A 106.11(15) . . ?
O1A B1A C12A 115.08(16) . . ?
O2A B1A C12A 114.65(16) . . ?
O1A B1A N1A 106.36(15) . . ?
O2A B1A N1A 104.81(14) . . ?
C12A B1A N1A 109.04(15) . . ?
C7A N1A C11A 118.96(16) . . ?
C7A N1A B1A 119.24(14) . . ?
C11A N1A B1A 121.74(14) . . ?
C1A O1A B1A 105.42(14) . . ?
C6A O2A B1A 104.86(14) . . ?
O1A C1A C2A 127.88(19) . . ?
O1A C1A C6A 110.82(17) . . ?
C2A C1A C6A 121.30(19) . . ?
C1A C2A C3A 117.0(2) . . ?
C1A C2A H2A 121.5 . . ?
C3A C2A H2A 121.5 . . ?
C4A C3A C2A 121.7(2) . . ?
C4A C3A H3A 119.1 . . ?
C2A C3A H3A 119.1 . . ?
C3A C4A C5A 121.0(2) . . ?
C3A C4A H4A 119.5 . . ?
C5A C4A H4A 119.5 . . ?
C6A C5A C4A 116.8(2) . . ?
C6A C5A H5A 121.6 . . ?
C4A C5A H5A 121.6 . . ?
C5A C6A O2A 127.15(19) . . ?
C5A C6A C1A 122.11(19) . . ?
O2A C6A C1A 110.74(16) . . ?
N1A C7A C8A 121.99(17) . . ?
N1A C7A H7A 119.0 . . ?
C8A C7A H7A 119.0 . . ?
C7A C8A C9A 119.26(18) . . ?
C7A C8A H8A 120.4 . . ?
C9A C8A H8A 120.4 . . ?
C10A C9A C8A 118.81(18) . . ?
C10A C9A H9A 120.6 . . ?
C8A C9A H9A 120.6 . . ?
C9A C10A C11A 119.06(18) . . ?
C9A C10A H10A 120.5 . . ?
C11A C10A H10A 120.5 . . ?
N1A C11A C10A 121.91(17) . . ?
N1A C11A H11A 119.0 . . ?
C10A C11A H11A 119.0 . . ?
C17A C12A C13A 116.84(18) . . ?
C17A C12A B1A 121.22(17) . . ?
C13A C12A B1A 121.64(18) . . ?
C14A C13A C12A 121.5(2) . . ?
C14A C13A H13A 119.3 . . ?
C12A C13A H13A 119.3 . . ?
C15A C14A C13A 119.9(2) . . ?
C15A C14A H14A 120.0 . . ?
C13A C14A H14A 120.0 . . ?
C14A C15A C16A 120.0(2) . . ?
C14A C15A H15A 120.0 . . ?
C16A C15A H15A 120.0 . . ?
C15A C16A C17A 119.5(2) . . ?
C15A C16A H16A 120.3 . . ?
C17A C16A H16A 120.3 . . ?
C16A C17A C12A 122.2(2) . . ?
C16A C17A H17A 118.9 . . ?
C12A C17A H17A 118.9 . . ?
O1B B1B O2B 106.51(15) . . ?
O1B B1B C12B 114.50(16) . . ?
O2B B1B C12B 115.92(16) . . ?
O1B B1B N1B 106.07(14) . . ?
O2B B1B N1B 104.15(14) . . ?
C12B B1B N1B 108.77(15) . . ?
C11B N1B C7B 119.62(16) . . ?
C11B N1B B1B 120.05(15) . . ?
C7B N1B B1B 120.30(14) . . ?
C1B O1B B1B 104.41(15) . . ?
C6B O2B B1B 103.87(15) . . ?
O1B C1B C2B 128.11(19) . . ?
O1B C1B C6B 110.54(17) . . ?
C2B C1B C6B 121.34(19) . . ?
C1B C2B C3B 117.3(2) . . ?
C1B C2B H2B 121.3 . . ?
C3B C2B H2B 121.3 . . ?
C4B C3B C2B 122.0(2) . . ?
C4B C3B H3B 119.0 . . ?
C2B C3B H3B 119.0 . . ?
C3B C4B C5B 120.4(2) . . ?
C3B C4B H4B 119.8 . . ?
C5B C4B H4B 119.8 . . ?
C6B C5B C4B 117.2(2) . . ?
C6B C5B H5B 121.4 . . ?
C4B C5B H5B 121.4 . . ?
O2B C6B C5B 127.3(2) . . ?
O2B C6B C1B 110.94(17) . . ?
C5B C6B C1B 121.8(2) . . ?
N1B C7B C8B 121.04(17) . . ?
N1B C7B H7B 119.5 . . ?
C8B C7B H7B 119.5 . . ?
C9B C8B C7B 119.30(18) . . ?
C9B C8B H8B 120.4 . . ?
C7B C8B H8B 120.4 . . ?
C8B C9B C10B 119.34(18) . . ?
C8B C9B H9B 120.3 . . ?
C10B C9B H9B 120.3 . . ?
C11B C10B C9B 119.12(19) . . ?
C11B C10B H10B 120.4 . . ?
C9B C10B H10B 120.4 . . ?
N1B C11B C10B 121.57(18) . . ?
N1B C11B H11B 119.2 . . ?
C10B C11B H11B 119.2 . . ?
C17B C12B C13B 117.15(18) . . ?
C17B C12B B1B 121.81(17) . . ?
C13B C12B B1B 121.05(17) . . ?
C14B C13B C12B 121.11(19) . . ?
C14B C13B H13B 119.4 . . ?
C12B C13B H13B 119.4 . . ?
C15B C14B C13B 120.51(19) . . ?
C15B C14B H14B 119.7 . . ?
C13B C14B H14B 119.7 . . ?
C14B C15B C16B 119.48(19) . . ?
C14B C15B H15B 120.3 . . ?
C16B C15B H15B 120.3 . . ?
C15B C16B C17B 120.0(2) . . ?
C15B C16B H16B 120.0 . . ?
C17B C16B H16B 120.0 . . ?
C16B C17B C12B 121.72(19) . . ?
C16B C17B H17B 119.1 . . ?
C12B C17B H17B 119.1 . . ?
O2C B1C O1C 106.62(16) . . ?
O2C B1C C12C 114.43(16) . . ?
O1C B1C C12C 115.01(16) . . ?
O2C B1C N1C 106.40(14) . . ?
O1C B1C N1C 104.56(15) . . ?
C12C B1C N1C 109.04(15) . . ?
C7C N1C C11C 119.30(17) . . ?
C7C N1C B1C 121.00(15) . . ?
C11C N1C B1C 119.67(15) . . ?
C1C O1C B1C 104.06(15) . . ?
C6C O2C B1C 105.21(15) . . ?
C2C C1C O1C 127.1(2) . . ?
C2C C1C C6C 121.9(2) . . ?
O1C C1C C6C 111.03(18) . . ?
C1C C2C C3C 117.2(2) . . ?
C1C C2C H2C 121.4 . . ?
C3C C2C H2C 121.4 . . ?
C4C C3C C2C 120.9(2) . . ?
C4C C3C H3C 119.5 . . ?
C2C C3C H3C 119.5 . . ?
C3C C4C C5C 121.8(2) . . ?
C3C C4C H4C 119.1 . . ?
C5C C4C H4C 119.1 . . ?
C6C C5C C4C 117.1(2) . . ?
C6C C5C H5C 121.5 . . ?
C4C C5C H5C 121.5 . . ?
O2C C6C C5C 128.5(2) . . ?
O2C C6C C1C 110.45(17) . . ?
C5C C6C C1C 121.1(2) . . ?
N1C C7C C8C 122.05(19) . . ?
N1C C7C H7C 119.0 . . ?
C8C C7C H7C 119.0 . . ?
C7C C8C C9C 119.0(2) . . ?
C7C C8C H8C 120.5 . . ?
C9C C8C H8C 120.5 . . ?
C8C C9C C10C 118.8(2) . . ?
C8C C9C H9C 120.6 . . ?
C10C C9C H9C 120.6 . . ?
C11C C10C C9C 119.68(19) . . ?
C11C C10C H10C 120.2 . . ?
C9C C10C H10C 120.2 . . ?
N1C C11C C10C 121.15(18) . . ?
N1C C11C H11C 119.4 . . ?
C10C C11C H11C 119.4 . . ?
C13C C12C C17C 116.53(18) . . ?
C13C C12C B1C 122.19(17) . . ?
C17C C12C B1C 121.22(17) . . ?
C14C C13C C12C 121.97(18) . . ?
C14C C13C H13C 119.0 . . ?
C12C C13C H13C 119.0 . . ?
C13C C14C C15C 120.5(2) . . ?
C13C C14C H14C 119.7 . . ?
C15C C14C H14C 119.7 . . ?
C14C C15C C16C 119.5(2) . . ?
C14C C15C H15C 120.2 . . ?
C16C C15C H15C 120.2 . . ?
C15C C16C C17C 119.69(19) . . ?
C15C C16C H16C 120.2 . . ?
C17C C16C H16C 120.2 . . ?
C16C C17C C12C 121.74(19) . . ?
C16C C17C H17C 119.1 . . ?
C12C C17C H17C 119.1 . . ?
O2D B1D O1D 105.75(15) . . ?
O2D B1D C12D 114.76(17) . . ?
O1D B1D C12D 114.83(16) . . ?
O2D B1D N1D 106.54(15) . . ?
O1D B1D N1D 105.18(15) . . ?
C12D B1D N1D 109.05(14) . . ?
C11D N1D C7D 118.93(16) . . ?
C11D N1D B1D 121.88(15) . . ?
C7D N1D B1D 119.13(15) . . ?
C1D O1D B1D 105.68(15) . . ?
C6D O2D B1D 105.95(15) . . ?
C2D C1D O1D 127.8(2) . . ?
C2D C1D C6D 121.73(19) . . ?
O1D C1D C6D 110.48(16) . . ?
C1D C2D C3D 117.6(2) . . ?
C1D C2D H2D 121.2 . . ?
C3D C2D H2D 121.2 . . ?
C4D C3D C2D 121.2(2) . . ?
C4D C3D H3D 119.4 . . ?
C2D C3D H3D 119.4 . . ?
C3D C4D C5D 121.1(2) . . ?
C3D C4D H4D 119.4 . . ?
C5D C4D H4D 119.4 . . ?
C6D C5D C4D 117.3(2) . . ?
C6D C5D H5D 121.4 . . ?
C4D C5D H5D 121.4 . . ?
O2D C6D C5D 128.3(2) . . ?
O2D C6D C1D 110.61(17) . . ?
C5D C6D C1D 121.08(19) . . ?
N1D C7D C8D 121.98(17) . . ?
N1D C7D H7D 119.0 . . ?
C8D C7D H7D 119.0 . . ?
C7D C8D C9D 119.09(18) . . ?
C7D C8D H8D 120.5 . . ?
C9D C8D H8D 120.5 . . ?
C10D C9D C8D 118.98(19) . . ?
C10D C9D H9D 120.5 . . ?
C8D C9D H9D 120.5 . . ?
C9D C10D C11D 119.37(18) . . ?
C9D C10D H10D 120.3 . . ?
C11D C10D H10D 120.3 . . ?
N1D C11D C10D 121.65(17) . . ?
N1D C11D H11D 119.2 . . ?
C10D C11D H11D 119.2 . . ?
C17D C12D C13D 116.46(19) . . ?
C17D C12D B1D 121.62(18) . . ?
C13D C12D B1D 121.78(18) . . ?
C14D C13D C12D 122.1(2) . . ?
C14D C13D H13D 119.0 . . ?
C12D C13D H13D 119.0 . . ?
C15D C14D C13D 119.7(2) . . ?
C15D C14D H14D 120.1 . . ?
C13D C14D H14D 120.1 . . ?
C16D C15D C14D 119.6(2) . . ?
C16D C15D H15D 120.2 . . ?
C14D C15D H15D 120.2 . . ?
C15D C16D C17D 120.5(2) . . ?
C15D C16D H16D 119.7 . . ?
C17D C16D H16D 119.7 . . ?
C16D C17D C12D 121.6(2) . . ?
C16D C17D H17D 119.2 . . ?
C12D C17D H17D 119.2 . . ?

loop_
_geom_torsion_atom_site_label_1
_geom_torsion_atom_site_label_2
_geom_torsion_atom_site_label_3
_geom_torsion_atom_site_label_4
_geom_torsion
_geom_torsion_site_symmetry_1
_geom_torsion_site_symmetry_2
_geom_torsion_site_symmetry_3
_geom_torsion_site_symmetry_4
_geom_torsion_publ_flag
O1A B1A N1A C7A 66.1(2) . . . . ?
O2A B1A N1A C7A 178.21(15) . . . . ?
C12A B1A N1A C7A -58.6(2) . . . . ?
O1A B1A N1A C11A -110.93(17) . . . . ?
O2A B1A N1A C11A 1.2(2) . . . . ?
C12A B1A N1A C11A 124.41(17) . . . . ?
O2A B1A O1A C1A -13.14(19) . . . . ?
C12A B1A O1A C1A -141.06(16) . . . . ?
N1A B1A O1A C1A 98.09(15) . . . . ?
O1A B1A O2A C6A 14.21(19) . . . . ?
C12A B1A O2A C6A 142.39(16) . . . . ?
N1A B1A O2A C6A -98.09(16) . . . . ?
B1A O1A C1A C2A -172.2(2) . . . . ?
B1A O1A C1A C6A 7.2(2) . . . . ?
O1A C1A C2A C3A 178.06(19) . . . . ?
C6A C1A C2A C3A -1.3(3) . . . . ?
C1A C2A C3A C4A 0.0(3) . . . . ?
C2A C3A C4A C5A 0.8(4) . . . . ?
C3A C4A C5A C6A -0.4(3) . . . . ?
C4A C5A C6A O2A 179.46(19) . . . . ?
C4A C5A C6A C1A -0.9(3) . . . . ?
B1A O2A C6A C5A 169.43(19) . . . . ?
B1A O2A C6A C1A -10.3(2) . . . . ?
O1A C1A C6A C5A -177.68(18) . . . . ?
C2A C1A C6A C5A 1.8(3) . . . . ?
O1A C1A C6A O2A 2.0(2) . . . . ?
C2A C1A C6A O2A -178.52(17) . . . . ?
C11A N1A C7A C8A 1.0(3) . . . . ?
B1A N1A C7A C8A -176.05(17) . . . . ?
N1A C7A C8A C9A -0.9(3) . . . . ?
C7A C8A C9A C10A 0.0(3) . . . . ?
C8A C9A C10A C11A 0.7(3) . . . . ?
C7A N1A C11A C10A -0.3(3) . . . . ?
B1A N1A C11A C10A 176.72(17) . . . . ?
C9A C10A C11A N1A -0.6(3) . . . . ?
O1A B1A C12A C17A -169.70(17) . . . . ?
O2A B1A C12A C17A 66.8(2) . . . . ?
N1A B1A C12A C17A -50.3(2) . . . . ?
O1A B1A C12A C13A 16.8(3) . . . . ?
O2A B1A C12A C13A -106.7(2) . . . . ?
N1A B1A C12A C13A 136.17(17) . . . . ?
C17A C12A C13A C14A -0.9(3) . . . . ?
B1A C12A C13A C14A 172.87(18) . . . . ?
C12A C13A C14A C15A 0.5(3) . . . . ?
C13A C14A C15A C16A 0.4(3) . . . . ?
C14A C15A C16A C17A -1.0(3) . . . . ?
C15A C16A C17A C12A 0.6(3) . . . . ?
C13A C12A C17A C16A 0.3(3) . . . . ?
B1A C12A C17A C16A -173.5(2) . . . . ?
O1B B1B N1B C11B 148.18(16) . . . . ?
O2B B1B N1B C11B 36.0(2) . . . . ?
C12B B1B N1B C11B -88.2(2) . . . . ?
O1B B1B N1B C7B -33.9(2) . . . . ?
O2B B1B N1B C7B -146.11(16) . . . . ?
C12B B1B N1B C7B 89.71(19) . . . . ?
O2B B1B O1B C1B 18.46(18) . . . . ?
C12B B1B O1B C1B 147.96(16) . . . . ?
N1B B1B O1B C1B -92.08(16) . . . . ?
O1B B1B O2B C6B -18.69(18) . . . . ?
C12B B1B O2B C6B -147.38(16) . . . . ?
N1B B1B O2B C6B 93.18(15) . . . . ?
B1B O1B C1B C2B 169.72(19) . . . . ?
B1B O1B C1B C6B -11.40(19) . . . . ?
O1B C1B C2B C3B 179.73(19) . . . . ?
C6B C1B C2B C3B 1.0(3) . . . . ?
C1B C2B C3B C4B -1.0(3) . . . . ?
C2B C3B C4B C5B 0.0(4) . . . . ?
C3B C4B C5B C6B 1.0(3) . . . . ?
B1B O2B C6B C5B -169.7(2) . . . . ?
B1B O2B C6B C1B 12.12(19) . . . . ?
C4B C5B C6B O2B -179.12(19) . . . . ?
C4B C5B C6B C1B -1.1(3) . . . . ?
O1B C1B C6B O2B -0.5(2) . . . . ?
C2B C1B C6B O2B 178.42(16) . . . . ?
O1B C1B C6B C5B -178.82(17) . . . . ?
C2B C1B C6B C5B 0.1(3) . . . . ?
C11B N1B C7B C8B -0.6(3) . . . . ?
B1B N1B C7B C8B -178.47(16) . . . . ?
N1B C7B C8B C9B 1.0(3) . . . . ?
C7B C8B C9B C10B -0.3(3) . . . . ?
C8B C9B C10B C11B -0.8(3) . . . . ?
C7B N1B C11B C10B -0.5(3) . . . . ?
B1B N1B C11B C10B 177.36(18) . . . . ?
C9B C10B C11B N1B 1.2(3) . . . . ?
O1B B1B C12B C17B 168.90(17) . . . . ?
O2B B1B C12B C17B -66.4(2) . . . . ?
N1B B1B C12B C17B 50.5(2) . . . . ?
O1B B1B C12B C13B -10.9(2) . . . . ?
O2B B1B C12B C13B 113.77(19) . . . . ?
N1B B1B C12B C13B -129.33(17) . . . . ?
C17B C12B C13B C14B 0.7(3) . . . . ?
B1B C12B C13B C14B -179.53(17) . . . . ?
C12B C13B C14B C15B -1.1(3) . . . . ?
C13B C14B C15B C16B 1.1(3) . . . . ?
C14B C15B C16B C17B -0.6(3) . . . . ?
C15B C16B C17B C12B 0.2(3) . . . . ?
C13B C12B C17B C16B -0.2(3) . . . . ?
B1B C12B C17B C16B 180.00(19) . . . . ?
O2C B1C N1C C7C 141.98(18) . . . . ?
O1C B1C N1C C7C 29.4(2) . . . . ?
C12C B1C N1C C7C -94.1(2) . . . . ?
O2C B1C N1C C11C -40.1(2) . . . . ?
O1C B1C N1C C11C -152.69(16) . . . . ?
C12C B1C N1C C11C 83.8(2) . . . . ?
O2C B1C O1C C1C -15.75(18) . . . . ?
C12C B1C O1C C1C -143.74(16) . . . . ?
N1C B1C O1C C1C 96.70(15) . . . . ?
O1C B1C O2C C6C 15.44(19) . . . . ?
C12C B1C O2C C6C 143.77(16) . . . . ?
N1C B1C O2C C6C -95.74(16) . . . . ?
B1C O1C C1C C2C -171.5(2) . . . . ?
B1C O1C C1C C6C 10.44(19) . . . . ?
O1C C1C C2C C3C -179.2(2) . . . . ?
C6C C1C C2C C3C -1.4(3) . . . . ?
C1C C2C C3C C4C 1.2(4) . . . . ?
C2C C3C C4C C5C -0.4(4) . . . . ?
C3C C4C C5C C6C -0.2(4) . . . . ?
B1C O2C C6C C5C 170.9(2) . . . . ?
B1C O2C C6C C1C -9.3(2) . . . . ?
C4C C5C C6C O2C 179.7(2) . . . . ?
C4C C5C C6C C1C 0.0(3) . . . . ?
C2C C1C C6C O2C -178.99(19) . . . . ?
O1C C1C C6C O2C -0.8(2) . . . . ?
C2C C1C C6C C5C 0.8(3) . . . . ?
O1C C1C C6C C5C 178.99(17) . . . . ?
C11C N1C C7C C8C 0.0(3) . . . . ?
B1C N1C C7C C8C 178.0(2) . . . . ?
N1C C7C C8C C9C 0.5(4) . . . . ?
C7C C8C C9C C10C -0.4(4) . . . . ?
C8C C9C C10C C11C -0.1(4) . . . . ?
C7C N1C C11C C10C -0.6(3) . . . . ?
B1C N1C C11C C10C -178.54(19) . . . . ?
C9C C10C C11C N1C 0.6(3) . . . . ?
O2C B1C C12C C13C -2.3(3) . . . . ?
O1C B1C C12C C13C 121.64(19) . . . . ?
N1C B1C C12C C13C -121.32(18) . . . . ?
O2C B1C C12C C17C -179.43(17) . . . . ?
O1C B1C C12C C17C -55.5(2) . . . . ?
N1C B1C C12C C17C 61.6(2) . . . . ?
C17C C12C C13C C14C 1.3(3) . . . . ?
B1C C12C C13C C14C -175.98(18) . . . . ?
C12C C13C C14C C15C -0.1(3) . . . . ?
C13C C14C C15C C16C -0.9(3) . . . . ?
C14C C15C C16C C17C 0.7(3) . . . . ?
C15C C16C C17C C12C 0.5(3) . . . . ?
C13C C12C C17C C16C -1.5(3) . . . . ?
B1C C12C C17C C16C 175.81(19) . . . . ?
O2D B1D N1D C11D -108.66(18) . . . . ?
O1D B1D N1D C11D 3.3(2) . . . . ?
C12D B1D N1D C11D 126.95(18) . . . . ?
O2D B1D N1D C7D 68.6(2) . . . . ?
O1D B1D N1D C7D -179.48(16) . . . . ?
C12D B1D N1D C7D -55.8(2) . . . . ?
O2D B1D O1D C1D 12.21(19) . . . . ?
C12D B1D O1D C1D 139.81(16) . . . . ?
N1D B1D O1D C1D -100.31(16) . . . . ?
O1D B1D O2D C6D -11.44(19) . . . . ?
C12D B1D O2D C6D -139.08(15) . . . . ?
N1D B1D O2D C6D 100.12(15) . . . . ?
B1D O1D C1D C2D 172.23(19) . . . . ?
B1D O1D C1D C6D -8.6(2) . . . . ?
O1D C1D C2D C3D 178.0(2) . . . . ?
C6D C1D C2D C3D -1.1(3) . . . . ?
C1D C2D C3D C4D -0.6(3) . . . . ?
C2D C3D C4D C5D 1.7(4) . . . . ?
C3D C4D C5D C6D -1.0(3) . . . . ?
B1D O2D C6D C5D -174.66(19) . . . . ?
B1D O2D C6D C1D 6.6(2) . . . . ?
C4D C5D C6D O2D -179.27(19) . . . . ?
C4D C5D C6D C1D -0.6(3) . . . . ?
C2D C1D C6D O2D -179.42(17) . . . . ?
O1D C1D C6D O2D 1.4(2) . . . . ?
C2D C1D C6D C5D 1.7(3) . . . . ?
O1D C1D C6D C5D -177.51(17) . . . . ?
C11D N1D C7D C8D 1.3(3) . . . . ?
B1D N1D C7D C8D -176.03(18) . . . . ?
N1D C7D C8D C9D -1.2(3) . . . . ?
C7D C8D C9D C10D 0.1(3) . . . . ?
C8D C9D C10D C11D 0.8(3) . . . . ?
C7D N1D C11D C10D -0.3(3) . . . . ?
B1D N1D C11D C10D 176.89(18) . . . . ?
C9D C10D C11D N1D -0.7(3) . . . . ?
O2D B1D C12D C17D 14.4(3) . . . . ?
O1D B1D C12D C17D -108.5(2) . . . . ?
N1D B1D C12D C17D 133.77(18) . . . . ?
O2D B1D C12D C13D -170.18(17) . . . . ?
O1D B1D C12D C13D 66.9(2) . . . . ?
N1D B1D C12D C13D -50.8(2) . . . . ?
C17D C12D C13D C14D 0.4(3) . . . . ?
B1D C12D C13D C14D -175.30(19) . . . . ?
C12D C13D C14D C15D -0.3(4) . . . . ?
C13D C14D C15D C16D 0.1(3) . . . . ?
C14D C15D C16D C17D 0.0(3) . . . . ?
C15D C16D C17D C12D 0.1(3) . . . . ?
C13D C12D C17D C16D -0.3(3) . . . . ?
B1D C12D C17D C16D 175.39(18) . . . . ?

_refine_diff_density_max         0.241
_refine_diff_density_min         -0.210
_refine_diff_density_rms         0.040

_shelx_res_file                  
;
TITL cu_ds002 in P-1
    shelx.res
    created by SHELXL-2019/3 at 22:11:54 on 30-Dec-2024
CELL 1.54184 9.3875 9.5728 31.7125 89.935 89.95 81.37
ZERR 8 0.0001 0.0002 0.0009 0.002 0.002 0.001
LATT 1
SFAC C H B N O
UNIT 136 112 8 8 16
L.S. 10
PLAN  -5
TEMP -73
CONF
BOND
BOND $H
LIST 4
FMAP 2
ACTA
MERG 0
WGHT    0.048400    0.655500
EXTI    0.003729
BASF   0.44434
FVAR       0.65626
B1A   3   -0.155717    1.014561    0.883700    11.00000    0.02805    0.03354 =
         0.03562    0.00104    0.00128   -0.00454
N1A   4   -0.149681    0.857835    0.906926    11.00000    0.02285    0.03278 =
         0.03024   -0.00138   -0.00046   -0.00560
O1A   5   -0.137825    0.986636    0.838192    11.00000    0.03070    0.04136 =
         0.03493    0.00242    0.00115   -0.00344
O2A   5   -0.305567    1.084409    0.889424    11.00000    0.02913    0.03322 =
         0.03820   -0.00229   -0.00111   -0.00160
C1A   1   -0.273987    1.007713    0.821901    11.00000    0.03700    0.02987 =
         0.03775    0.00639   -0.00321   -0.00738
C2A   1   -0.316216    0.980008    0.781624    11.00000    0.05775    0.04292 =
         0.03728    0.00615   -0.00461   -0.01032
AFIX  43
H2A   2   -0.248152    0.944168    0.760647    11.00000   -1.20000
AFIX   0
C3A   1   -0.463651    1.006929    0.772947    11.00000    0.06186    0.04847 =
         0.04927    0.00607   -0.02131   -0.01438
AFIX  43
H3A   2   -0.496416    0.988880    0.745434    11.00000   -1.20000
AFIX   0
C4A   1   -0.562320    1.058728    0.803104    11.00000    0.04373    0.04237 =
         0.06823    0.01305   -0.02130   -0.00761
AFIX  43
H4A   2   -0.661904    1.074668    0.796209    11.00000   -1.20000
AFIX   0
C5A   1   -0.518491    1.088563    0.843996    11.00000    0.03338    0.03408 =
         0.05888    0.00359   -0.00564   -0.00158
AFIX  43
H5A   2   -0.586046    1.124995    0.865038    11.00000   -1.20000
AFIX   0
C6A   1   -0.373219    1.062556    0.852135    11.00000    0.03392    0.02543 =
         0.04005    0.00349   -0.00311   -0.00274
C7A   1   -0.026289    0.766284    0.906065    11.00000    0.02466    0.03477 =
         0.03840   -0.00285    0.00122   -0.00630
AFIX  43
H7A   2    0.056929    0.795088    0.893758    11.00000   -1.20000
AFIX   0
C8A   1   -0.016849    0.632196    0.922458    11.00000    0.02963    0.03336 =
         0.04758   -0.00036   -0.00387   -0.00331
AFIX  43
H8A   2    0.071294    0.568976    0.921095    11.00000   -1.20000
AFIX   0
C9A   1   -0.137687    0.590171    0.941043    11.00000    0.03906    0.03540 =
         0.04220    0.00550   -0.00556   -0.01200
AFIX  43
H9A   2   -0.133447    0.498003    0.952573    11.00000   -1.20000
AFIX   0
C10A  1   -0.264020    0.684787    0.942450    11.00000    0.03175    0.03944 =
         0.03930    0.00547    0.00020   -0.01122
AFIX  43
H10A  2   -0.347869    0.659028    0.955246    11.00000   -1.20000
AFIX   0
C11A  1   -0.266775    0.817751    0.924947    11.00000    0.02461    0.03976 =
         0.03390   -0.00057    0.00134   -0.00523
AFIX  43
H11A  2   -0.353949    0.882529    0.925695    11.00000   -1.20000
AFIX   0
C12A  1   -0.037192    1.095723    0.904347    11.00000    0.02666    0.02739 =
         0.04413    0.00210   -0.00048   -0.00161
C13A  1    0.051363    1.168236    0.879764    11.00000    0.03243    0.03549 =
         0.04947    0.00400    0.00578   -0.00321
AFIX  43
H13A  2    0.048417    1.160348    0.849929    11.00000   -1.20000
AFIX   0
C14A  1    0.143667    1.251647    0.897967    11.00000    0.03170    0.03208 =
         0.07658    0.00415    0.00565   -0.00667
AFIX  43
H14A  2    0.202345    1.300651    0.880621    11.00000   -1.20000
AFIX   0
C15A  1    0.149945    1.263138    0.941053    11.00000    0.03801    0.03373 =
         0.07692   -0.00634   -0.00678   -0.00895
AFIX  43
H15A  2    0.212510    1.320660    0.953523    11.00000   -1.20000
AFIX   0
C16A  1    0.065309    1.191081    0.966296    11.00000    0.05473    0.04347 =
         0.05298   -0.00653   -0.00892   -0.01247
AFIX  43
H16A  2    0.070494    1.197613    0.996130    11.00000   -1.20000
AFIX   0
C17A  1   -0.027028    1.109361    0.947769    11.00000    0.04195    0.03548 =
         0.04498   -0.00217    0.00077   -0.01140
AFIX  43
H17A  2   -0.085469    1.060930    0.965364    11.00000   -1.20000
AFIX   0

B1B   3    0.355216    0.621839    0.864829    11.00000    0.02860    0.02947 =
         0.03587    0.00275    0.00019   -0.00594
N1B   4    0.530158    0.580177    0.855167    11.00000    0.02889    0.02461 =
         0.03182    0.00034   -0.00161   -0.00534
O1B   5    0.332053    0.771953    0.876167    11.00000    0.03398    0.03261 =
         0.03795    0.00116    0.00144   -0.00243
O2B   5    0.332476    0.543031    0.903673    11.00000    0.03512    0.03694 =
         0.03578    0.00433    0.00000   -0.01055
C1B   1    0.344431    0.772502    0.919104    11.00000    0.02281    0.04229 =
         0.03807   -0.00240    0.00384   -0.00217
C2B   1    0.352660    0.885462    0.945075    11.00000    0.03321    0.04485 =
         0.05565   -0.01022    0.00840   -0.00356
AFIX  43
H2B   2    0.350520    0.978102    0.934076    11.00000   -1.20000
AFIX   0
C3B   1    0.364211    0.859081    0.987975    11.00000    0.04426    0.06970 =
         0.05412   -0.02507    0.00815   -0.01246
AFIX  43
H3B   2    0.371712    0.935239    1.006619    11.00000   -1.20000
AFIX   0
C4B   1    0.365154    0.725169    1.004486    11.00000    0.04704    0.08803 =
         0.03339   -0.00580    0.00188   -0.01258
AFIX  43
H4B   2    0.373166    0.710783    1.034086    11.00000   -1.20000
AFIX   0
C5B   1    0.354363    0.610509    0.977823    11.00000    0.03521    0.06149 =
         0.04237    0.00640   -0.00056   -0.01265
AFIX  43
H5B   2    0.353271    0.518195    0.988722    11.00000   -1.20000
AFIX   0
C6B   1    0.345429    0.637355    0.935229    11.00000    0.02417    0.04644 =
         0.03695   -0.00179   -0.00070   -0.00637
C7B   1    0.604003    0.675636    0.837690    11.00000    0.03383    0.02753 =
         0.02977    0.00063    0.00021   -0.00681
AFIX  43
H7B   2    0.555692    0.767858    0.831557    11.00000   -1.20000
AFIX   0
C8B   1    0.748821    0.641668    0.828536    11.00000    0.03365    0.03469 =
         0.03585   -0.00119    0.00261   -0.00923
AFIX  43
H8B   2    0.800261    0.710300    0.816598    11.00000   -1.20000
AFIX   0
C9B   1    0.817866    0.507398    0.836882    11.00000    0.02732    0.04118 =
         0.04745   -0.00211   -0.00010   -0.00476
AFIX  43
H9B   2    0.917409    0.482225    0.830654    11.00000   -1.20000
AFIX   0
C10B  1    0.741283    0.409833    0.854353    11.00000    0.03609    0.02930 =
         0.05937    0.00333   -0.00595   -0.00131
AFIX  43
H10B  2    0.787004    0.316289    0.859992    11.00000   -1.20000
AFIX   0
C11B  1    0.597757    0.449582    0.863532    11.00000    0.03175    0.02816 =
         0.05024    0.00705   -0.00356   -0.00528
AFIX  43
H11B  2    0.545245    0.382922    0.876098    11.00000   -1.20000
AFIX   0
C12B  1    0.267155    0.583823    0.824068    11.00000    0.02655    0.03846 =
         0.03341    0.00311    0.00200   -0.00764
C13B  1    0.159118    0.682869    0.806340    11.00000    0.03308    0.03866 =
         0.03806    0.00397    0.00362   -0.00643
AFIX  43
H13B  2    0.137982    0.774320    0.818480    11.00000   -1.20000
AFIX   0
C14B  1    0.081994    0.649723    0.771193    11.00000    0.02855    0.05387 =
         0.03968    0.01354   -0.00117   -0.00789
AFIX  43
H14B  2    0.007834    0.718023    0.759953    11.00000   -1.20000
AFIX   0
C15B  1    0.112234    0.519307    0.752681    11.00000    0.03611    0.05929 =
         0.03639    0.00095   -0.00422   -0.01797
AFIX  43
H15B  2    0.060501    0.497656    0.728409    11.00000   -1.20000
AFIX   0
C16B  1    0.218812    0.419338    0.769642    11.00000    0.04399    0.04478 =
         0.04667   -0.00559   -0.00271   -0.01348
AFIX  43
H16B  2    0.239756    0.328392    0.757162    11.00000   -1.20000
AFIX   0
C17B  1    0.294897    0.451939    0.804807    11.00000    0.03436    0.03664 =
         0.04362    0.00267   -0.00441   -0.00676
AFIX  43
H17B  2    0.367900    0.382465    0.816064    11.00000   -1.20000
AFIX   0

B1C   3    0.648386    0.847929    0.633962    11.00000    0.02575    0.03128 =
         0.04079   -0.00316    0.00314   -0.00579
N1C   4    0.597678    1.014848    0.647525    11.00000    0.02602    0.03277 =
         0.03573   -0.00085   -0.00047   -0.00663
O1C   5    0.559837    0.827424    0.596603    11.00000    0.03640    0.03968 =
         0.03601   -0.00187   -0.00002   -0.01200
O2C   5    0.797338    0.837526    0.619218    11.00000    0.02773    0.04387 =
         0.04208   -0.00358    0.00254   -0.00429
C1C   1    0.648053    0.845664    0.562983    11.00000    0.04501    0.02722 =
         0.03944   -0.00391    0.00620   -0.00628
C2C   1    0.610797    0.854214    0.521302    11.00000    0.06154    0.04180 =
         0.04335   -0.00096   -0.00422   -0.01609
AFIX  43
H2C   2    0.515201    0.848830    0.512375    11.00000   -1.20000
AFIX   0
C3C   1    0.719466    0.871241    0.492320    11.00000    0.09233    0.05422 =
         0.03610   -0.00179    0.00632   -0.01772
AFIX  43
H3C   2    0.697131    0.879369    0.463125    11.00000   -1.20000
AFIX   0
C4C   1    0.857687    0.876352    0.505479    11.00000    0.07385    0.05141 =
         0.05167   -0.01016    0.02963   -0.01611
AFIX  43
H4C   2    0.929373    0.887322    0.485084    11.00000   -1.20000
AFIX   0
C5C   1    0.895695    0.865957    0.547707    11.00000    0.04714    0.03657 =
         0.05984   -0.00838    0.01649   -0.00639
AFIX  43
H5C   2    0.991689    0.869341    0.556635    11.00000   -1.20000
AFIX   0
C6C   1    0.787847    0.850451    0.576274    11.00000    0.04538    0.02741 =
         0.03809   -0.00345    0.00646   -0.00376
C7C   1    0.464090    1.079813    0.639755    11.00000    0.02772    0.03694 =
         0.05381   -0.00408   -0.00542   -0.00681
AFIX  43
H7C   2    0.398833    1.029602    0.625414    11.00000   -1.20000
AFIX   0
C8C   1    0.418330    1.216587    0.651830    11.00000    0.03244    0.03645 =
         0.07346   -0.00451   -0.00277   -0.00145
AFIX  43
H8C   2    0.322598    1.260260    0.646125    11.00000   -1.20000
AFIX   0
C9C   1    0.513207    1.289875    0.672372    11.00000    0.04210    0.03510 =
         0.06353   -0.01034    0.00066   -0.00333
AFIX  43
H9C   2    0.484213    1.385007    0.680895    11.00000   -1.20000
AFIX   0
C10C  1    0.650896    1.222652    0.680325    11.00000    0.04064    0.04046 =
         0.05217   -0.01013   -0.00396   -0.00943
AFIX  43
H10C  2    0.718047    1.271276    0.694408    11.00000   -1.20000
AFIX   0
C11C  1    0.690518    1.085198    0.667810    11.00000    0.02990    0.03850 =
         0.03877   -0.00227   -0.00338   -0.00840
AFIX  43
H11C  2    0.785255    1.038935    0.673585    11.00000   -1.20000
AFIX   0
C12C  1    0.626711    0.748663    0.673359    11.00000    0.03390    0.03351 =
         0.03351   -0.00642    0.00127   -0.00838
C13C  1    0.740179    0.656662    0.690809    11.00000    0.03052    0.04379 =
         0.03875   -0.00485    0.00098   -0.00531
AFIX  43
H13C  2    0.834779    0.656864    0.680169    11.00000   -1.20000
AFIX   0
C14C  1    0.719555    0.565567    0.722951    11.00000    0.03988    0.04969 =
         0.03791    0.00028   -0.00613   -0.00270
AFIX  43
H14C  2    0.799502    0.504018    0.734091    11.00000   -1.20000
AFIX   0
C15C  1    0.583662    0.562718    0.739193    11.00000    0.04997    0.04236 =
         0.03217   -0.00035   -0.00118   -0.01290
AFIX  43
H15C  2    0.569681    0.498593    0.761162    11.00000   -1.20000
AFIX   0
C16C  1    0.468049    0.653767    0.723286    11.00000    0.03648    0.05086 =
         0.03894   -0.00651    0.00515   -0.01219
AFIX  43
H16C  2    0.374210    0.653312    0.734474    11.00000   -1.20000
AFIX   0
C17C  1    0.489593    0.745794    0.690926    11.00000    0.03027    0.03715 =
         0.04342   -0.00095    0.00010   -0.00541
AFIX  43
H17C  2    0.409608    0.808592    0.680335    11.00000   -1.20000
AFIX   0

B1D   3    1.022157    0.333582    0.615103    11.00000    0.03228    0.02945 =
         0.03549    0.00116   -0.00424   -0.00303
N1D   4    0.859822    0.344100    0.594298    11.00000    0.03327    0.02713 =
         0.03023   -0.00019   -0.00046   -0.00657
O1D   5    1.090658    0.186118    0.607943    11.00000    0.03559    0.03045 =
         0.04211    0.00170   -0.00039   -0.00256
O2D   5    1.001800    0.347621    0.661084    11.00000    0.04137    0.03236 =
         0.03600    0.00142   -0.00453   -0.00587
C1D   1    1.079004    0.117265    0.645480    11.00000    0.02503    0.03593 =
         0.04496    0.00858   -0.00285   -0.00546
C2D   1    1.112170   -0.024537    0.653457    11.00000    0.03207    0.03807 =
         0.06613    0.00781    0.00138   -0.00093
AFIX  43
H2D   2    1.145178   -0.089479    0.631674    11.00000   -1.20000
AFIX   0
C3D   1    1.095775   -0.069978    0.694588    11.00000    0.04234    0.04647 =
         0.07422    0.02273   -0.00274   -0.00408
AFIX  43
H3D   2    1.117118   -0.167861    0.700978    11.00000   -1.20000
AFIX   0
C4D   1    1.049170    0.024296    0.726230    11.00000    0.04300    0.06275 =
         0.05870    0.02766   -0.00997   -0.01612
AFIX  43
H4D   2    1.041387   -0.009357    0.754206    11.00000   -1.20000
AFIX   0
C5D   1    1.012955    0.169313    0.717856    11.00000    0.03947    0.05408 =
         0.04138    0.00892   -0.00720   -0.01602
AFIX  43
H5D   2    0.979247    0.234491    0.739514    11.00000   -1.20000
AFIX   0
C6D   1    1.028296    0.213152    0.676982    11.00000    0.02657    0.03699 =
         0.04445    0.00768   -0.00766   -0.00781
C7D   1    0.770839    0.467866    0.595657    11.00000    0.03382    0.02681 =
         0.04396   -0.00234   -0.00027   -0.00445
AFIX  43
H7D   2    0.805313    0.548354    0.606958    11.00000   -1.20000
AFIX   0
C8D   1    0.631647    0.481469    0.581208    11.00000    0.03467    0.03320 =
         0.05158    0.00133   -0.00004   -0.00186
AFIX  43
H8D   2    0.570197    0.569657    0.582974    11.00000   -1.20000
AFIX   0
C9D   1    0.582096    0.365028    0.564044    11.00000    0.03599    0.04198 =
         0.05005    0.00414   -0.00760   -0.01065
AFIX  43
H9D   2    0.486207    0.372077    0.553805    11.00000   -1.20000
AFIX   0
C10D  1    0.673698    0.238976    0.562027    11.00000    0.04363    0.03386 =
         0.04317   -0.00093   -0.00731   -0.01335
AFIX  43
H10D  2    0.642178    0.158013    0.550037    11.00000   -1.20000
AFIX   0
C11D  1    0.811818    0.231127    0.577574    11.00000    0.03974    0.02614 =
         0.03463   -0.00177   -0.00292   -0.00674
AFIX  43
H11D  2    0.874562    0.143582    0.576419    11.00000   -1.20000
AFIX   0
C12D  1    1.103885    0.450698    0.593996    11.00000    0.02800    0.03110 =
         0.04196    0.00218   -0.00391   -0.00094
C13D  1    1.112553    0.465258    0.550422    11.00000    0.03788    0.04660 =
         0.04258    0.00290   -0.00316   -0.01190
AFIX  43
H13D  2    1.062500    0.408619    0.532861    11.00000   -1.20000
AFIX   0
C14D  1    1.192202    0.560137    0.531796    11.00000    0.04413    0.05456 =
         0.05016    0.01401    0.00066   -0.01332
AFIX  43
H14D  2    1.196434    0.567417    0.501956    11.00000   -1.20000
AFIX   0
C15D  1    1.264806    0.643367    0.556764    11.00000    0.03454    0.03938 =
         0.07302    0.01001    0.00353   -0.00833
AFIX  43
H15D  2    1.319319    0.708487    0.544262    11.00000   -1.20000
AFIX   0
C16D  1    1.258107    0.631888    0.599663    11.00000    0.03432    0.03436 =
         0.07007   -0.00853   -0.00133   -0.00823
AFIX  43
H16D  2    1.308206    0.689312    0.616946    11.00000   -1.20000
AFIX   0
C17D  1    1.178725    0.537038    0.618170    11.00000    0.03782    0.03499 =
         0.04603   -0.00490   -0.00310   -0.00466
AFIX  43
H17D  2    1.175325    0.530822    0.648044    11.00000   -1.20000
AFIX   0
HKLF 5


REM  cu_ds002 in P-1
REM wR2 = 0.1002, GooF = S = 1.026, Restrained GooF = 1.026 for all data
REM R1 = 0.0378 for 10457 Fo > 4sig(Fo) and 0.0408 for all 11089 data
REM 759 parameters refined using 0 restraints

END

WGHT      0.0447      0.6520

REM Highest difference peak  0.241,  deepest hole -0.210,  1-sigma level  0.040
Q1    1   0.2890  0.7254  0.8508  11.00000  0.05    0.24
Q2    1   0.5018  0.7973  0.6293  11.00000  0.05    0.24
Q3    1   0.3146  0.4769  0.8703  11.00000  0.05    0.20
Q4    1   0.2010  0.4224  0.7993  11.00000  0.05    0.18
Q5    1   0.7434  0.7885  0.6513  11.00000  0.05    0.18
;
_shelx_res_checksum              4468
_exptl_crystal_recrystallization_method 
'Re-crystallisation from solvent: chlorofom/hexane'
####################################################################### 
# 
# This file contains crystal structure data downloaded from the 
# Cambridge Structural Database (CSD) hosted by the Cambridge 
# Crystallographic Data Centre (CCDC).
# 
# Full information about CCDC data access policies and citation 
# guidelines are available at http://www.ccdc.cam.ac.uk/access/V1 
# 
# Audit and citation data items may have been added by the CCDC. 
# Please retain this information to preserve the provenance of 
# this file and to allow appropriate attribution of the data. 
# 
#######################################################################

data_15
_database_code_depnum_ccdc_archive 'CCDC 2413768'
loop_
_audit_author_name
_audit_author_address
'Chiara Massera'
;University of Parma
Italy
;
_audit_update_record             
;
2024-12-30 deposited with the CCDC.	2025-11-27 downloaded from the CCDC.
;

# start Validation Reply Form
_vrf_THETM01_15                  
;
PROBLEM: The value of sine(theta_max)/wavelength is less than 0.575
RESPONSE: The crystal diffracted poorly at high theta angle
;

_audit_creation_method           SHELXL-2019/3
_shelx_SHELXL_version_number     2019/3
_chemical_name_systematic        ?
_chemical_name_common            ?
_chemical_melting_point          ?
_chemical_formula_moiety         'C19 H19 B N2 O2'
_chemical_formula_sum            'C19 H19 B N2 O2'
_chemical_formula_weight         318.17

loop_
_atom_type_symbol
_atom_type_description
_atom_type_scat_dispersion_real
_atom_type_scat_dispersion_imag
_atom_type_scat_source
C C 0.0181 0.0091 'International Tables Vol C Tables 4.2.6.8 and 6.1.1.4'
H H 0.0000 0.0000 'International Tables Vol C Tables 4.2.6.8 and 6.1.1.4'
B B 0.0090 0.0039 'International Tables Vol C Tables 4.2.6.8 and 6.1.1.4'
N N 0.0311 0.0180 'International Tables Vol C Tables 4.2.6.8 and 6.1.1.4'
O O 0.0492 0.0322 'International Tables Vol C Tables 4.2.6.8 and 6.1.1.4'

_space_group_crystal_system      triclinic
_space_group_IT_number           2
_space_group_name_H-M_alt        'P -1'
_space_group_name_Hall           '-P 1'

_shelx_space_group_comment       
;
The symmetry employed for this shelxl refinement is uniquely defined
by the following loop, which should always be used as a source of
symmetry information in preference to the above space-group names.
They are only intended as comments.
;

loop_
_space_group_symop_operation_xyz
'x, y, z'
'-x, -y, -z'

_cell_length_a                   10.3502(3)
_cell_length_b                   12.7006(3)
_cell_length_c                   16.1326(4)
_cell_angle_alpha                95.418(2)
_cell_angle_beta                 92.689(2)
_cell_angle_gamma                98.505(2)
_cell_volume                     2084.00(9)
_cell_formula_units_Z            5
_cell_measurement_temperature    200(2)
_cell_measurement_reflns_used    2189
_cell_measurement_theta_min      2.756
_cell_measurement_theta_max      59.078

_exptl_crystal_description       prismatic
_exptl_crystal_colour            colourless
_exptl_crystal_density_meas      ?
_exptl_crystal_density_method    'not measured'
_exptl_crystal_density_diffrn    1.268
_exptl_crystal_F_000             840
_exptl_crystal_size_max          0.11
_exptl_crystal_size_mid          0.10
_exptl_crystal_size_min          0.07
_exptl_absorpt_coefficient_mu    0.652
_exptl_absorpt_correction_type   multi-scan
_exptl_absorpt_correction_T_min  0.5931
_exptl_absorpt_correction_T_max  0.7516
_exptl_absorpt_process_details   
;
 SADABS 2016/2: Krause, L., Herbst-Irmer, R., Sheldrick G.M. & Stalke D.,
 J. Appl. Cryst. 48 (2015) 3-10
;


_diffrn_ambient_temperature      200(2)
_diffrn_radiation_wavelength     1.54178
_diffrn_radiation_type           CuK\a
_diffrn_source                   'fine-focus sealed tube'
_diffrn_radiation_monochromator  graphite
_diffrn_measurement_device_type  'Bruker D8 Venture PhotonII'
_diffrn_measurement_method       'phi & omega scan'
_diffrn_detector_area_resol_mean ?
_diffrn_reflns_number            21188
_diffrn_reflns_av_unetI/netI     0.0681
_diffrn_reflns_av_R_equivalents  0.0809
_diffrn_reflns_limit_h_min       -11
_diffrn_reflns_limit_h_max       11
_diffrn_reflns_limit_k_min       -14
_diffrn_reflns_limit_k_max       14
_diffrn_reflns_limit_l_min       -17
_diffrn_reflns_limit_l_max       17
_diffrn_reflns_theta_min         2.756
_diffrn_reflns_theta_max         59.078
_diffrn_reflns_theta_full        59.078
_diffrn_measured_fraction_theta_max 0.996
_diffrn_measured_fraction_theta_full 0.996
_diffrn_reflns_Laue_measured_fraction_max 0.996
_diffrn_reflns_Laue_measured_fraction_full 0.996
_diffrn_reflns_point_group_measured_fraction_max 0.996
_diffrn_reflns_point_group_measured_fraction_full 0.996
_reflns_number_total             5998
_reflns_number_gt                4629
_reflns_threshold_expression     'I > 2\s(I)'
_reflns_Friedel_coverage         0.000
_reflns_Friedel_fraction_max     .
_reflns_Friedel_fraction_full    .

_reflns_special_details          
;
 Reflections were merged by SHELXL according to the crystal
 class for the calculation of statistics and refinement.
 
 _reflns_Friedel_fraction is defined as the number of unique
 Friedel pairs measured divided by the number that would be
 possible theoretically, ignoring centric projections and
 systematic absences.
;

_computing_data_collection       'Apex III (2016)'
_computing_cell_refinement       'SAINT V8.38A (2016)'
_computing_data_reduction        'SAINT V8.38A (2016)'
_computing_structure_solution    'SHELXT 2018/2 (Sheldrick, 2018)'
_computing_structure_refinement  'SHELXL-2019/2 (Sheldrick, 2019)'
_computing_molecular_graphics    
;
 Mercury CSD 2023.3.1 (Macrae et al., 2006)
;
_computing_publication_material  
'SHELXL and WINGX (Farrugia, J. App. Cryst.2012, 45, 849-854'
_refine_special_details          ?
_refine_ls_structure_factor_coef Fsqd
_refine_ls_matrix_type           full
_refine_ls_weighting_scheme      calc
_refine_ls_weighting_details     
'w=1/[\s^2^(Fo^2^)+(0.0652P)^2^+5.9376P] where P=(Fo^2^+2Fc^2^)/3'
_atom_sites_solution_primary     ?
_atom_sites_solution_secondary   ?
_atom_sites_solution_hydrogens   geom
_refine_ls_hydrogen_treatment    constr
_refine_ls_extinction_method     'SHELXL-2019/2 (Sheldrick 2019)'
_refine_ls_extinction_coef       0.0035(4)
_refine_ls_extinction_expression Fc^*^=kFc[1+0.001xFc^2^\l^3^/sin(2\q)]^-1/4^
_refine_ls_number_reflns         5998
_refine_ls_number_parameters     702
_refine_ls_number_restraints     36
_refine_ls_R_factor_all          0.1183
_refine_ls_R_factor_gt           0.0989
_refine_ls_wR_factor_ref         0.2557
_refine_ls_wR_factor_gt          0.2446
_refine_ls_goodness_of_fit_ref   1.089
_refine_ls_restrained_S_all      1.086
_refine_ls_shift/su_max          0.000
_refine_ls_shift/su_mean         0.000

loop_
_atom_site_label
_atom_site_type_symbol
_atom_site_fract_x
_atom_site_fract_y
_atom_site_fract_z
_atom_site_U_iso_or_equiv
_atom_site_adp_type
_atom_site_occupancy
_atom_site_site_symmetry_order
_atom_site_calc_flag
_atom_site_refinement_flags_posn
_atom_site_refinement_flags_adp
_atom_site_refinement_flags_occupancy
_atom_site_disorder_assembly
_atom_site_disorder_group
B1A B 0.4571(6) 0.1283(5) 0.6552(4) 0.0433(14) Uani 1 1 d . . . . .
N1A N 0.3044(4) 0.0861(3) 0.6321(3) 0.0417(10) Uani 1 1 d . . . . .
N2A N -0.1020(4) 0.0140(3) 0.6124(3) 0.0484(11) Uani 1 1 d . . . . .
O1A O 0.4634(4) 0.1958(3) 0.7371(2) 0.0506(9) Uani 1 1 d . . . . .
O2A O 0.5185(3) 0.0339(3) 0.6741(2) 0.0431(8) Uani 1 1 d . . . . .
C1A C 0.5087(5) 0.1379(4) 0.7958(3) 0.0480(13) Uani 1 1 d . . . . .
C2A C 0.5228(6) 0.1637(5) 0.8808(3) 0.0634(17) Uani 1 1 d . . . . .
H2A H 0.498978 0.228281 0.905853 0.076 Uiso 1 1 calc R U . . .
C3A C 0.5725(8) 0.0930(7) 0.9283(4) 0.081(2) Uani 1 1 d . . . . .
H3A H 0.583634 0.108847 0.987160 0.097 Uiso 1 1 calc R U . . .
C4A C 0.6063(7) -0.0001(6) 0.8917(4) 0.076(2) Uani 1 1 d . . . . .
H4A H 0.640988 -0.046947 0.926419 0.091 Uiso 1 1 calc R U . . .
C5A C 0.5921(6) -0.0294(5) 0.8055(4) 0.0580(15) Uani 1 1 d . . . . .
H5A H 0.615676 -0.094046 0.780509 0.070 Uiso 1 1 calc R U . . .
C6A C 0.5407(5) 0.0434(4) 0.7594(3) 0.0446(13) Uani 1 1 d . . . . .
C7A C 0.2274(5) 0.1544(4) 0.6026(3) 0.0489(13) Uani 1 1 d . . . . .
H7A H 0.268846 0.221003 0.587325 0.059 Uiso 1 1 calc R U . . .
C8A C 0.0954(5) 0.1326(4) 0.5941(3) 0.0475(13) Uani 1 1 d . . . . .
H8A H 0.047026 0.183478 0.573157 0.057 Uiso 1 1 calc R U . . .
C9A C 0.0290(5) 0.0353(4) 0.6158(3) 0.0411(12) Uani 1 1 d . . . . .
C10A C 0.1088(5) -0.0364(4) 0.6434(3) 0.0493(13) Uani 1 1 d . . . . .
H10A H 0.070463 -0.104861 0.656880 0.059 Uiso 1 1 calc R U . . .
C11A C 0.2416(5) -0.0075(4) 0.6510(3) 0.0454(12) Uani 1 1 d . . . . .
H11A H 0.292675 -0.057151 0.670952 0.054 Uiso 1 1 calc R U . . .
C12A C -0.1830(6) 0.0923(5) 0.5887(4) 0.0611(16) Uani 1 1 d . . . . .
H12A H -0.156465 0.159888 0.623999 0.092 Uiso 1 1 calc R U . . .
H12B H -0.275063 0.065404 0.595966 0.092 Uiso 1 1 calc R U . . .
H12C H -0.171907 0.104213 0.530117 0.092 Uiso 1 1 calc R U . . .
C13A C -0.1686(6) -0.0893(5) 0.6352(4) 0.0621(16) Uani 1 1 d . . . . .
H13A H -0.142862 -0.147920 0.598796 0.093 Uiso 1 1 calc R U . . .
H13B H -0.263600 -0.091487 0.628487 0.093 Uiso 1 1 calc R U . . .
H13C H -0.143614 -0.097090 0.693366 0.093 Uiso 1 1 calc R U . . .
C14A C 0.5232(5) 0.1904(4) 0.5835(3) 0.0404(12) Uani 1 1 d . . . . .
C15A C 0.6124(5) 0.2844(4) 0.6022(3) 0.0446(12) Uani 1 1 d . . . . .
H15A H 0.626766 0.314540 0.658671 0.054 Uiso 1 1 calc R U . . .
C16A C 0.6808(5) 0.3353(4) 0.5419(4) 0.0514(14) Uani 1 1 d . . . . .
H16A H 0.742283 0.398221 0.557421 0.062 Uiso 1 1 calc R U . . .
C17A C 0.6596(6) 0.2946(4) 0.4595(4) 0.0555(15) Uani 1 1 d . . . . .
H17A H 0.706491 0.329188 0.417875 0.067 Uiso 1 1 calc R U . . .
C18A C 0.5698(5) 0.2031(4) 0.4374(3) 0.0496(13) Uani 1 1 d . . . . .
H18A H 0.553431 0.174982 0.380595 0.059 Uiso 1 1 calc R U . . .
C19A C 0.5039(5) 0.1527(4) 0.4994(3) 0.0423(12) Uani 1 1 d . . . . .
H19A H 0.442957 0.089605 0.483608 0.051 Uiso 1 1 calc R U . . .
B1B B 0.0428(7) 0.3485(5) 0.2830(4) 0.0508(15) Uani 1 1 d . . . . .
O1D O -0.0175(11) 0.3481(9) 0.3605(6) 0.079(3) Uani 0.45 1 d . . P A 1
O2D O 0.1851(10) 0.3494(9) 0.2989(7) 0.078(3) Uani 0.45 1 d . . P A 1
C1D C 0.0744(15) 0.3710(13) 0.4217(10) 0.044(5) Uani 0.45 1 d G . P A 1
C2D C 0.0808(13) 0.391(2) 0.5081(11) 0.055(5) Uani 0.45 1 d G . P A 1
H2D H 0.002878 0.393819 0.536506 0.066 Uiso 0.45 1 calc R U P A 1
C3D C 0.2014(19) 0.4076(19) 0.5528(5) 0.071(5) Uani 0.45 1 d G . P A 1
H3D H 0.205794 0.421349 0.611905 0.085 Uiso 0.45 1 calc R U P A 1
C4D C 0.3154(12) 0.4037(14) 0.5112(12) 0.073(8) Uani 0.45 1 d G . P A 1
H4D H 0.397810 0.414900 0.541841 0.088 Uiso 0.45 1 calc R U P A 1
C5D C 0.3090(17) 0.3835(14) 0.4248(12) 0.067(7) Uani 0.45 1 d G . P A 1
H5D H 0.386912 0.380921 0.396377 0.080 Uiso 0.45 1 calc R U P A 1
C6D C 0.188(2) 0.3672(12) 0.3800(5) 0.049(3) Uani 0.45 1 d G . P A 1
C14D C -0.0210(14) 0.2540(10) 0.2072(7) 0.064(5) Uani 0.45 1 d G U P A 1
C15D C 0.0578(9) 0.2121(12) 0.1492(10) 0.108(8) Uani 0.45 1 d G U P A 1
H15D H 0.149195 0.237228 0.152352 0.129 Uiso 0.45 1 calc R U P A 1
C16D C 0.0029(12) 0.1334(14) 0.0865(9) 0.119(11) Uani 0.45 1 d G U P A 1
H16D H 0.056773 0.104791 0.046772 0.143 Uiso 0.45 1 calc R U P A 1
C17D C -0.1308(12) 0.0966(12) 0.0818(8) 0.055(5) Uani 0.45 1 d G U P A 1
H17D H -0.168356 0.042868 0.038935 0.066 Uiso 0.45 1 calc R U P A 1
C18D C -0.2097(8) 0.1385(13) 0.1399(9) 0.088(6) Uani 0.45 1 d G U P A 1
H18D H -0.301066 0.113383 0.136676 0.106 Uiso 0.45 1 calc R U P A 1
C19D C -0.1548(13) 0.2172(12) 0.2026(7) 0.051(5) Uani 0.45 1 d G U P A 1
H19D H -0.208648 0.245821 0.242256 0.061 Uiso 0.45 1 calc R U P A 1
N1B N 0.0264(4) 0.4657(3) 0.2518(2) 0.0459(11) Uani 1 1 d . . . B 2
N2B N -0.0148(5) 0.7668(4) 0.1806(3) 0.0629(13) Uani 1 1 d . . . B 2
O1B O 0.1108(9) 0.2927(6) 0.2207(4) 0.067(2) Uani 0.55 1 d . . P A 2
O2B O -0.0901(7) 0.2871(5) 0.2811(4) 0.0535(18) Uani 0.55 1 d . . P A 2
C1B C 0.0210(11) 0.2188(10) 0.1754(7) 0.067(3) Uani 0.55 1 d G . P A 2
C2B C 0.0275(11) 0.1471(12) 0.1056(8) 0.096(5) Uani 0.55 1 d G . P A 2
H2B H 0.108506 0.144405 0.080749 0.116 Uiso 0.55 1 calc R U P A 2
C3B C -0.0845(17) 0.0794(10) 0.0723(7) 0.087(4) Uani 0.55 1 d G . P A 2
H3B H -0.080009 0.030393 0.024580 0.104 Uiso 0.55 1 calc R U P A 2
C4B C -0.2030(13) 0.0834(11) 0.1086(8) 0.086(4) Uani 0.55 1 d G . P A 2
H4B H -0.279524 0.037105 0.085829 0.103 Uiso 0.55 1 calc R U P A 2
C5B C -0.2095(10) 0.1551(14) 0.1784(8) 0.093(6) Uani 0.55 1 d G . P A 2
H5B H -0.290525 0.157830 0.203248 0.111 Uiso 0.55 1 calc R U P A 2
C6B C -0.0975(15) 0.2228(10) 0.2117(5) 0.067(5) Uani 0.55 1 d G . P A 2
C7B C 0.1323(6) 0.5373(4) 0.2381(4) 0.0558(14) Uani 1 1 d . . . B 2
H7B H 0.216804 0.517691 0.246117 0.067 Uiso 1 1 calc R U . B 2
C8B C 0.1234(6) 0.6352(4) 0.2137(3) 0.0547(14) Uani 1 1 d . . . B 2
H8B H 0.200580 0.681836 0.204022 0.066 Uiso 1 1 calc R U . B 2
C9B C 0.0002(5) 0.6681(4) 0.2026(3) 0.0489(13) Uani 1 1 d . . . B 2
C10B C -0.1080(6) 0.5928(4) 0.2161(3) 0.0541(14) Uani 1 1 d . . . B 2
H10B H -0.193963 0.609806 0.209155 0.065 Uiso 1 1 calc R U . B 2
C11B C -0.0903(6) 0.4951(5) 0.2394(3) 0.0539(14) Uani 1 1 d . . . B 2
H11B H -0.165740 0.445341 0.247038 0.065 Uiso 1 1 calc R U . B 2
C12B C 0.1001(8) 0.8440(5) 0.1664(5) 0.082(2) Uani 1 1 d . . . B 2
H12D H 0.165538 0.848663 0.213048 0.124 Uiso 1 1 calc R U . B 2
H12E H 0.073942 0.914471 0.162203 0.124 Uiso 1 1 calc R U . B 2
H12F H 0.137631 0.820445 0.114441 0.124 Uiso 1 1 calc R U . B 2
C13B C -0.1431(7) 0.7982(6) 0.1689(4) 0.0762(19) Uani 1 1 d . . . B 2
H13D H -0.192213 0.752978 0.121736 0.114 Uiso 1 1 calc R U . B 2
H13E H -0.133225 0.873235 0.157342 0.114 Uiso 1 1 calc R U . B 2
H13F H -0.190565 0.789472 0.219527 0.114 Uiso 1 1 calc R U . B 2
C14B C 0.1103(11) 0.3674(6) 0.3794(6) 0.047(4) Uani 0.55 1 d G . P A 2
C15B C 0.0413(8) 0.3830(12) 0.4503(11) 0.047(4) Uani 0.55 1 d G . P A 2
H15B H -0.050757 0.381720 0.445100 0.056 Uiso 0.55 1 calc R U P A 2
C16B C 0.1069(17) 0.4006(17) 0.5287(8) 0.081(7) Uani 0.55 1 d G . P A 2
H16B H 0.059750 0.411258 0.577072 0.098 Uiso 0.55 1 calc R U P A 2
C17B C 0.2416(17) 0.4025(16) 0.5362(6) 0.076(6) Uani 0.55 1 d G . P A 2
H17B H 0.286479 0.414477 0.589777 0.091 Uiso 0.55 1 calc R U P A 2
C18B C 0.3107(8) 0.3868(13) 0.4654(10) 0.073(7) Uani 0.55 1 d G . P A 2
H18B H 0.402703 0.388156 0.470511 0.087 Uiso 0.55 1 calc R U P A 2
C19B C 0.2450(11) 0.3693(11) 0.3870(7) 0.056(4) Uani 0.55 1 d G . P A 2
H19B H 0.292198 0.358618 0.338538 0.067 Uiso 0.55 1 calc R U P A 2
B1C B 0.6083(12) 0.4948(10) 0.9889(8) 0.046(3) Uani 0.5 1 d . . P C 2
O1C O 0.5878(8) 0.5693(6) 1.0606(5) 0.060(2) Uani 0.5 1 d . . P C 2
O2C O 0.5495(7) 0.3866(6) 1.0092(5) 0.0535(18) Uani 0.5 1 d . . P C 2
C1C C 0.5610(9) 0.5063(6) 1.1235(6) 0.047(3) Uani 0.5 1 d G . P C 2
C2C C 0.5470(14) 0.5354(7) 1.2074(7) 0.089(12) Uani 0.5 1 d G . P C 2
H2C H 0.560036 0.608891 1.228442 0.107 Uiso 0.5 1 calc R U P C 2
C3C C 0.5139(16) 0.4571(11) 1.2607(5) 0.067(7) Uani 0.5 1 d G . P C 2
H3C H 0.504359 0.477026 1.318030 0.081 Uiso 0.5 1 calc R U P C 2
C4C C 0.4949(13) 0.3496(9) 1.2299(7) 0.061(5) Uani 0.5 1 d G . P C 2
H4C H 0.472257 0.296058 1.266289 0.073 Uiso 0.5 1 calc R U P C 2
C5C C 0.5089(11) 0.3204(5) 1.1460(7) 0.052(4) Uani 0.5 1 d G . P C 2
H5C H 0.495833 0.246955 1.124960 0.062 Uiso 0.5 1 calc R U P C 2
C6C C 0.5419(10) 0.3988(7) 1.0927(4) 0.052(3) Uani 0.5 1 d G . P C 2
C14C C 0.5521(12) 0.5242(10) 0.8991(7) 0.055(3) Uani 0.5 1 d . . P C 2
C15C C 0.5401(14) 0.6307(13) 0.8912(9) 0.064(3) Uani 0.5 1 d . . P C 2
H15C H 0.565451 0.684959 0.936037 0.077 Uiso 0.5 1 calc R U P C 2
C16C C 0.487(2) 0.6554(17) 0.8114(15) 0.070(6) Uani 0.5 1 d . . P C 2
H16C H 0.476427 0.727121 0.804363 0.084 Uiso 0.5 1 calc R U P C 2
C17C C 0.4552(18) 0.584(2) 0.7512(12) 0.067(6) Uani 0.5 1 d . . P C 2
H17C H 0.425953 0.603520 0.699001 0.080 Uiso 0.5 1 calc R U P C 2
C18C C 0.462(3) 0.475(2) 0.759(2) 0.092(7) Uani 0.5 1 d . . P C 2
H18C H 0.427702 0.420917 0.715771 0.111 Uiso 0.5 1 calc R U P C 2
C19C C 0.5157(14) 0.4517(10) 0.8280(9) 0.058(3) Uani 0.5 1 d . . P C 2
H19C H 0.531599 0.380277 0.830294 0.069 Uiso 0.5 1 calc R U P C 2
N1C N 0.7661(5) 0.4938(6) 0.9904(6) 0.043(3) Uani 0.5 1 d G . P C 2
C7C C 0.8464(7) 0.5855(5) 0.9724(5) 0.045(3) Uani 0.5 1 d G . P C 2
H7C H 0.808928 0.644689 0.955797 0.054 Uiso 0.5 1 calc R U P C 2
C8C C 0.9817(7) 0.5905(7) 0.9786(7) 0.069(5) Uani 0.5 1 d G . P C 2
H8C H 1.036565 0.653154 0.966279 0.083 Uiso 0.5 1 calc R U P C 2
C9C C 1.0365(5) 0.5038(10) 1.0028(8) 0.050(4) Uani 0.5 1 d G . P C 2
C10C C 0.9562(8) 0.4121(8) 1.0208(7) 0.062(5) Uani 0.5 1 d G . P C 2
H10C H 0.993683 0.352905 1.037364 0.075 Uiso 0.5 1 calc R U P C 2
C11C C 0.8210(8) 0.4071(5) 1.0146(5) 0.048(3) Uani 0.5 1 d G . P C 2
H11C H 0.766045 0.344437 1.026882 0.058 Uiso 0.5 1 calc R U P C 2
N2C N 1.1700(10) 0.5125(13) 1.0078(9) 0.068(4) Uani 0.5 1 d . . P C 2
C13C C 1.2308(15) 0.4244(16) 1.0309(11) 0.086(5) Uani 0.5 1 d . . P C 2
H13G H 1.225767 0.419790 1.091003 0.129 Uiso 0.5 1 calc R U P C 2
H13H H 1.322745 0.435343 1.017223 0.129 Uiso 0.5 1 calc R U P C 2
H13I H 1.185457 0.357868 1.000323 0.129 Uiso 0.5 1 calc R U P C 2
C12C C 1.2531(14) 0.6071(16) 0.9951(12) 0.094(6) Uani 0.5 1 d . . P C 2
H12G H 1.250519 0.616680 0.935507 0.140 Uiso 0.5 1 calc R U P C 2
H12H H 1.342824 0.602097 1.014682 0.140 Uiso 0.5 1 calc R U P C 2
H12I H 1.223726 0.668348 1.026250 0.140 Uiso 0.5 1 calc R U P C 2

loop_
_atom_site_aniso_label
_atom_site_aniso_U_11
_atom_site_aniso_U_22
_atom_site_aniso_U_33
_atom_site_aniso_U_23
_atom_site_aniso_U_13
_atom_site_aniso_U_12
B1A 0.049(3) 0.039(3) 0.043(3) 0.005(3) -0.003(3) 0.010(3)
N1A 0.042(2) 0.041(2) 0.045(2) 0.0161(19) 0.0043(18) 0.0091(18)
N2A 0.043(3) 0.050(3) 0.054(3) 0.012(2) 0.003(2) 0.009(2)
O1A 0.069(2) 0.043(2) 0.0387(19) 0.0016(16) 0.0024(17) 0.0070(17)
O2A 0.046(2) 0.0407(18) 0.043(2) 0.0080(15) -0.0042(15) 0.0071(15)
C1A 0.051(3) 0.047(3) 0.042(3) 0.006(2) 0.002(2) -0.005(2)
C2A 0.071(4) 0.073(4) 0.040(3) 0.005(3) 0.004(3) -0.010(3)
C3A 0.095(5) 0.098(6) 0.040(3) 0.017(4) -0.011(3) -0.017(4)
C4A 0.080(5) 0.089(5) 0.056(4) 0.037(4) -0.012(3) -0.007(4)
C5A 0.053(3) 0.061(4) 0.059(4) 0.024(3) -0.008(3) -0.004(3)
C6A 0.034(3) 0.052(3) 0.046(3) 0.014(2) -0.007(2) -0.004(2)
C7A 0.049(3) 0.044(3) 0.057(3) 0.020(3) 0.006(3) 0.011(2)
C8A 0.044(3) 0.048(3) 0.055(3) 0.019(3) -0.003(2) 0.015(2)
C9A 0.041(3) 0.043(3) 0.041(3) 0.007(2) 0.001(2) 0.012(2)
C10A 0.047(3) 0.041(3) 0.062(3) 0.018(3) 0.007(3) 0.006(2)
C11A 0.043(3) 0.042(3) 0.055(3) 0.014(2) -0.001(2) 0.015(2)
C12A 0.045(3) 0.071(4) 0.074(4) 0.020(3) 0.004(3) 0.020(3)
C13A 0.051(3) 0.059(4) 0.077(4) 0.020(3) 0.009(3) -0.001(3)
C14A 0.038(3) 0.037(3) 0.046(3) 0.004(2) -0.004(2) 0.010(2)
C15A 0.047(3) 0.037(3) 0.049(3) 0.000(2) -0.004(2) 0.009(2)
C16A 0.047(3) 0.036(3) 0.070(4) 0.013(3) -0.001(3) -0.001(2)
C17A 0.056(3) 0.050(3) 0.063(4) 0.020(3) 0.010(3) 0.007(3)
C18A 0.061(3) 0.049(3) 0.042(3) 0.009(2) 0.002(2) 0.016(3)
C19A 0.045(3) 0.036(3) 0.045(3) 0.005(2) -0.002(2) 0.004(2)
B1B 0.059(4) 0.049(4) 0.045(4) 0.011(3) 0.006(3) 0.005(3)
O1D 0.082(8) 0.088(7) 0.069(7) 0.019(6) 0.015(6) 0.014(6)
O2D 0.074(7) 0.082(7) 0.081(8) 0.016(6) 0.007(6) 0.014(5)
C1D 0.028(8) 0.060(11) 0.047(13) 0.015(11) 0.019(9) 0.005(8)
C2D 0.088(12) 0.053(11) 0.029(10) 0.013(7) 0.015(10) 0.022(10)
C3D 0.106 0.058(13) 0.054(12) 0.007(10) 0.004(12) 0.030(12)
C4D 0.076(13) 0.056(12) 0.084(18) 0.031(12) -0.021(12) -0.011(10)
C5D 0.090(18) 0.045(10) 0.072(19) 0.026(13) 0.011(13) 0.016(11)
C6D 0.084 0.030(7) 0.031(8) 0.009(6) 0.001(8) 0.001(12)
C14D 0.017(7) 0.095(13) 0.086(13) 0.050(10) 0.007(8) 0.006(8)
C15D 0.15(2) 0.087(19) 0.101 0.058(13) 0.010(15) 0.045(15)
C16D 0.120(17) 0.083(16) 0.14(2) 0.052(15) -0.064(16) -0.019(13)
C17D 0.042(8) 0.055(11) 0.066(11) -0.017(8) -0.008(8) 0.015(8)
C18D 0.127 0.053(13) 0.080(17) -0.017(13) -0.053(11) 0.028(11)
C19D 0.053(12) 0.052(10) 0.035(8) -0.015(7) -0.018(7) -0.008(9)
N1B 0.052(3) 0.048(2) 0.036(2) 0.0053(19) 0.0008(19) 0.002(2)
N2B 0.073(3) 0.055(3) 0.064(3) 0.012(2) 0.008(3) 0.012(3)
O1B 0.110(7) 0.052(4) 0.046(4) 0.009(4) 0.028(4) 0.027(4)
O2B 0.072(5) 0.042(4) 0.037(4) 0.004(3) -0.014(3) -0.016(3)
C1B 0.108 0.048(8) 0.041(7) 0.006(6) -0.021(8) 0.010(9)
C2B 0.160 0.076(12) 0.066(9) -0.019(9) -0.001(11) 0.080(10)
C3B 0.123 0.080(12) 0.064(9) -0.012(8) -0.013(11) 0.051(12)
C4B 0.101 0.056(9) 0.094(14) -0.002(9) -0.041(10) 0.010(10)
C5B 0.159(15) 0.040(9) 0.066(12) 0.003(9) -0.073(10) -0.003(9)
C6B 0.065(14) 0.057(8) 0.072(10) 0.032(7) -0.045(9) -0.011(9)
C7B 0.057(4) 0.053(3) 0.055(3) 0.009(3) -0.010(3) 0.003(3)
C8B 0.055(3) 0.052(3) 0.056(3) 0.014(3) 0.001(3) -0.002(3)
C9B 0.060(3) 0.051(3) 0.035(3) 0.008(2) 0.005(2) 0.004(3)
C10B 0.051(3) 0.054(3) 0.058(3) 0.011(3) 0.003(3) 0.006(3)
C11B 0.050(3) 0.057(3) 0.054(3) 0.007(3) 0.007(3) 0.003(3)
C12B 0.094(5) 0.052(4) 0.100(6) 0.024(4) 0.017(4) -0.006(4)
C13B 0.085(5) 0.073(4) 0.075(4) 0.015(4) 0.002(4) 0.023(4)
C14B 0.009(5) 0.033(5) 0.100(12) 0.014(7) 0.007(7) 0.005(5)
C15B 0.062(9) 0.050(7) 0.030(8) -0.003(6) 0.017(7) 0.013(7)
C16B 0.120(16) 0.071(13) 0.056(10) 0.013(10) -0.016(11) 0.027(12)
C17B 0.129(18) 0.027(9) 0.062(10) 0.010(8) -0.047(12) -0.002(10)
C18B 0.083(13) 0.045(9) 0.085(19) 0.015(12) -0.052(11) 0.007(8)
C19B 0.033(6) 0.047(7) 0.082(12) 0.006(7) -0.034(6) -0.001(7)
B1C 0.042(6) 0.042(6) 0.054(7) 0.005(6) 0.004(5) 0.005(5)
O1C 0.061(5) 0.051(4) 0.068(5) 0.001(4) 0.008(4) 0.011(4)
O2C 0.056(5) 0.052(4) 0.051(5) 0.000(3) 0.005(3) 0.004(3)
C1C 0.031(6) 0.059(7) 0.051(7) 0.024(6) 0.002(5) -0.006(5)
C2C 0.062(15) 0.055(12) 0.14(3) -0.030(13) -0.051(16) 0.033(10)
C3C 0.058(14) 0.080(14) 0.051(9) -0.032(10) 0.015(7) -0.009(11)
C4C 0.063(10) 0.064(10) 0.059(12) 0.033(10) 0.017(9) -0.004(7)
C5C 0.059(8) 0.057(8) 0.043(10) 0.009(8) 0.016(9) 0.013(6)
C6C 0.048(7) 0.075(9) 0.035(6) -0.001(6) 0.005(5) 0.015(6)
C14C 0.053(7) 0.062(7) 0.056(7) 0.022(6) 0.022(6) 0.017(6)
C15C 0.061(9) 0.073(10) 0.062(9) -0.008(7) 0.007(7) 0.024(8)
C16C 0.079(12) 0.076(12) 0.074(18) 0.058(12) 0.046(12) 0.033(10)
C17C 0.047(10) 0.12(2) 0.045(9) 0.041(12) 0.025(8) 0.031(12)
C18C 0.047(12) 0.11(2) 0.108(19) -0.008(14) -0.008(10) -0.013(12)
C19C 0.055(8) 0.047(7) 0.075(9) 0.012(7) 0.029(7) 0.010(6)
N1C 0.041(8) 0.039(6) 0.052(6) 0.015(5) 0.004(6) 0.011(5)
C7C 0.031(7) 0.050(7) 0.053(7) 0.009(5) 0.004(6) -0.001(6)
C8C 0.101(17) 0.056(9) 0.048(8) 0.011(7) 0.002(8) 0.001(9)
C9C 0.043(13) 0.072(8) 0.032(5) -0.006(5) -0.014(8) 0.017(9)
C10C 0.086(14) 0.063(9) 0.046(8) 0.014(7) 0.009(7) 0.030(8)
C11C 0.039(8) 0.061(8) 0.052(7) 0.017(6) 0.004(6) 0.025(7)
N2C 0.034(10) 0.108(11) 0.063(7) -0.006(7) -0.007(6) 0.026(8)
C13C 0.041(9) 0.128(16) 0.086(11) 0.009(10) -0.005(9) 0.009(10)
C12C 0.040(9) 0.142(17) 0.096(12) -0.005(11) -0.009(9) 0.020(10)

_geom_special_details            
;
 All esds (except the esd in the dihedral angle between two l.s. planes)
 are estimated using the full covariance matrix.  The cell esds are taken
 into account individually in the estimation of esds in distances, angles
 and torsion angles; correlations between esds in cell parameters are only
 used when they are defined by crystal symmetry.  An approximate (isotropic)
 treatment of cell esds is used for estimating esds involving l.s. planes.
;

loop_
_geom_bond_atom_site_label_1
_geom_bond_atom_site_label_2
_geom_bond_distance
_geom_bond_site_symmetry_2
_geom_bond_publ_flag
B1A O2A 1.487(7) . ?
B1A O1A 1.500(7) . ?
B1A C14A 1.585(8) . ?
B1A N1A 1.607(7) . ?
N1A C11A 1.337(6) . ?
N1A C7A 1.364(6) . ?
N2A C9A 1.340(6) . ?
N2A C12A 1.458(7) . ?
N2A C13A 1.476(7) . ?
O1A C1A 1.359(6) . ?
O2A C6A 1.374(6) . ?
C1A C2A 1.375(8) . ?
C1A C6A 1.379(8) . ?
C2A C3A 1.374(10) . ?
C2A H2A 0.9500 . ?
C3A C4A 1.371(11) . ?
C3A H3A 0.9500 . ?
C4A C5A 1.400(9) . ?
C4A H4A 0.9500 . ?
C5A C6A 1.389(7) . ?
C5A H5A 0.9500 . ?
C7A C8A 1.351(7) . ?
C7A H7A 0.9500 . ?
C8A C9A 1.405(7) . ?
C8A H8A 0.9500 . ?
C9A C10A 1.405(7) . ?
C10A C11A 1.365(7) . ?
C10A H10A 0.9500 . ?
C11A H11A 0.9500 . ?
C12A H12A 0.9800 . ?
C12A H12B 0.9800 . ?
C12A H12C 0.9800 . ?
C13A H13A 0.9800 . ?
C13A H13B 0.9800 . ?
C13A H13C 0.9800 . ?
C14A C19A 1.391(7) . ?
C14A C15A 1.395(7) . ?
C15A C16A 1.384(8) . ?
C15A H15A 0.9500 . ?
C16A C17A 1.376(8) . ?
C16A H16A 0.9500 . ?
C17A C18A 1.383(8) . ?
C17A H17A 0.9500 . ?
C18A C19A 1.389(7) . ?
C18A H18A 0.9500 . ?
C19A H19A 0.9500 . ?
B1B O1D 1.424(12) . ?
B1B O1B 1.444(10) . ?
B1B O2B 1.475(9) . ?
B1B O2D 1.482(12) . ?
B1B N1B 1.646(8) . ?
B1B C14B 1.657(9) . ?
B1B C14D 1.668(11) . ?
O1D C1D 1.319(15) . ?
O2D C6D 1.306(13) . ?
C1D C2D 1.3900 . ?
C1D C6D 1.3900 . ?
C2D C3D 1.3900 . ?
C2D H2D 0.9500 . ?
C3D C4D 1.3900 . ?
C3D H3D 0.9500 . ?
C4D C5D 1.3900 . ?
C4D H4D 0.9500 . ?
C5D C6D 1.3900 . ?
C5D H5D 0.9500 . ?
C14D C15D 1.3900 . ?
C14D C19D 1.3900 . ?
C15D C16D 1.3900 . ?
C15D H15D 0.9500 . ?
C16D C17D 1.3900 . ?
C16D H16D 0.9500 . ?
C17D C18D 1.3900 . ?
C17D H17D 0.9500 . ?
C18D C19D 1.3900 . ?
C18D H18D 0.9500 . ?
C19D H19D 0.9500 . ?
N1B C11B 1.328(7) . ?
N1B C7B 1.357(7) . ?
N2B C9B 1.362(7) . ?
N2B C13B 1.451(8) . ?
N2B C12B 1.467(8) . ?
O1B C1B 1.352(12) . ?
O2B C6B 1.314(9) . ?
C1B C2B 1.3900 . ?
C1B C6B 1.3900 . ?
C2B C3B 1.3900 . ?
C2B H2B 0.9500 . ?
C3B C4B 1.3900 . ?
C3B H3B 0.9500 . ?
C4B C5B 1.3900 . ?
C4B H4B 0.9500 . ?
C5B C6B 1.3900 . ?
C5B H5B 0.9500 . ?
C7B C8B 1.354(8) . ?
C7B H7B 0.9500 . ?
C8B C9B 1.409(8) . ?
C8B H8B 0.9500 . ?
C9B C10B 1.401(8) . ?
C10B C11B 1.364(8) . ?
C10B H10B 0.9500 . ?
C11B H11B 0.9500 . ?
C12B H12D 0.9800 . ?
C12B H12E 0.9800 . ?
C12B H12F 0.9800 . ?
C13B H13D 0.9800 . ?
C13B H13E 0.9800 . ?
C13B H13F 0.9800 . ?
C14B C15B 1.3900 . ?
C14B C19B 1.3900 . ?
C15B C16B 1.3900 . ?
C15B H15B 0.9500 . ?
C16B C17B 1.3900 . ?
C16B H16B 0.9500 . ?
C17B C18B 1.3900 . ?
C17B H17B 0.9500 . ?
C18B C19B 1.3900 . ?
C18B H18B 0.9500 . ?
C19B H19B 0.9500 . ?
B1C O1C 1.468(15) . ?
B1C O2C 1.491(14) . ?
B1C C14C 1.631(17) . ?
B1C N1C 1.634(13) . ?
O1C C1C 1.364(11) . ?
O2C C6C 1.349(10) . ?
C1C C2C 1.3900 . ?
C1C C6C 1.3900 . ?
C2C C3C 1.3900 . ?
C2C H2C 0.9500 . ?
C3C C4C 1.3900 . ?
C3C H3C 0.9500 . ?
C4C C5C 1.3900 . ?
C4C H4C 0.9500 . ?
C5C C6C 1.3900 . ?
C5C H5C 0.9500 . ?
C14C C15C 1.39(2) . ?
C14C C19C 1.401(18) . ?
C15C C16C 1.45(3) . ?
C15C H15C 0.9500 . ?
C16C C17C 1.26(3) . ?
C16C H16C 0.9500 . ?
C17C C18C 1.41(4) . ?
C17C H17C 0.9500 . ?
C18C C19C 1.30(4) . ?
C18C H18C 0.9500 . ?
C19C H19C 0.9500 . ?
N1C C7C 1.3900 . ?
N1C C11C 1.3900 . ?
C7C C8C 1.3900 . ?
C7C C10C 2.036(15) 2_767 ?
C7C H7C 0.9500 . ?
C7C H13I 0.92(8) 2_767 ?
C8C C9C 1.3900 . ?
C8C C11C 2.036(15) 2_767 ?
C8C H8C 0.9500 . ?
C8C H10C 0.797(16) 2_767 ?
C9C N2C 1.367(12) . ?
C9C C10C 1.3900 . ?
C10C C11C 1.3900 . ?
C10C H10C 0.9500 . ?
C11C H11C 0.9500 . ?
N2C C12C 1.41(2) . ?
N2C C13C 1.43(2) . ?
C13C H13G 0.9800 . ?
C13C H13H 0.9800 . ?
C13C H13I 0.9800 . ?
C12C H12G 0.9800 . ?
C12C H12H 0.9800 . ?
C12C H12I 0.9800 . ?

loop_
_geom_angle_atom_site_label_1
_geom_angle_atom_site_label_2
_geom_angle_atom_site_label_3
_geom_angle
_geom_angle_site_symmetry_1
_geom_angle_site_symmetry_3
_geom_angle_publ_flag
O2A B1A O1A 104.8(4) . . ?
O2A B1A C14A 113.7(4) . . ?
O1A B1A C14A 113.4(4) . . ?
O2A B1A N1A 107.0(4) . . ?
O1A B1A N1A 105.7(4) . . ?
C14A B1A N1A 111.6(4) . . ?
C11A N1A C7A 115.9(4) . . ?
C11A N1A B1A 124.1(4) . . ?
C7A N1A B1A 119.2(4) . . ?
C9A N2A C12A 121.6(4) . . ?
C9A N2A C13A 120.5(4) . . ?
C12A N2A C13A 117.9(4) . . ?
C1A O1A B1A 106.6(4) . . ?
C6A O2A B1A 105.9(4) . . ?
O1A C1A C2A 127.9(5) . . ?
O1A C1A C6A 110.8(4) . . ?
C2A C1A C6A 121.3(5) . . ?
C3A C2A C1A 117.8(7) . . ?
C3A C2A H2A 121.1 . . ?
C1A C2A H2A 121.1 . . ?
C4A C3A C2A 120.8(6) . . ?
C4A C3A H3A 119.6 . . ?
C2A C3A H3A 119.6 . . ?
C3A C4A C5A 123.0(6) . . ?
C3A C4A H4A 118.5 . . ?
C5A C4A H4A 118.5 . . ?
C6A C5A C4A 114.8(6) . . ?
C6A C5A H5A 122.6 . . ?
C4A C5A H5A 122.6 . . ?
O2A C6A C1A 111.5(4) . . ?
O2A C6A C5A 126.2(5) . . ?
C1A C6A C5A 122.3(5) . . ?
C8A C7A N1A 123.6(5) . . ?
C8A C7A H7A 118.2 . . ?
N1A C7A H7A 118.2 . . ?
C7A C8A C9A 120.5(5) . . ?
C7A C8A H8A 119.7 . . ?
C9A C8A H8A 119.7 . . ?
N2A C9A C8A 121.9(4) . . ?
N2A C9A C10A 122.4(5) . . ?
C8A C9A C10A 115.7(5) . . ?
C11A C10A C9A 119.9(5) . . ?
C11A C10A H10A 120.1 . . ?
C9A C10A H10A 120.1 . . ?
N1A C11A C10A 124.3(5) . . ?
N1A C11A H11A 117.9 . . ?
C10A C11A H11A 117.9 . . ?
N2A C12A H12A 109.5 . . ?
N2A C12A H12B 109.5 . . ?
H12A C12A H12B 109.5 . . ?
N2A C12A H12C 109.5 . . ?
H12A C12A H12C 109.5 . . ?
H12B C12A H12C 109.5 . . ?
N2A C13A H13A 109.5 . . ?
N2A C13A H13B 109.5 . . ?
H13A C13A H13B 109.5 . . ?
N2A C13A H13C 109.5 . . ?
H13A C13A H13C 109.5 . . ?
H13B C13A H13C 109.5 . . ?
C19A C14A C15A 115.5(5) . . ?
C19A C14A B1A 123.2(4) . . ?
C15A C14A B1A 121.1(5) . . ?
C16A C15A C14A 122.7(5) . . ?
C16A C15A H15A 118.7 . . ?
C14A C15A H15A 118.7 . . ?
C17A C16A C15A 119.8(5) . . ?
C17A C16A H16A 120.1 . . ?
C15A C16A H16A 120.1 . . ?
C16A C17A C18A 119.8(5) . . ?
C16A C17A H17A 120.1 . . ?
C18A C17A H17A 120.1 . . ?
C17A C18A C19A 119.2(5) . . ?
C17A C18A H18A 120.4 . . ?
C19A C18A H18A 120.4 . . ?
C18A C19A C14A 123.0(5) . . ?
C18A C19A H19A 118.5 . . ?
C14A C19A H19A 118.5 . . ?
O1B B1B O2B 106.1(6) . . ?
O1D B1B O2D 108.7(7) . . ?
O1B B1B N1B 107.8(5) . . ?
O2B B1B N1B 106.6(5) . . ?
O1B B1B C14B 117.0(7) . . ?
O2B B1B C14B 110.3(6) . . ?
N1B B1B C14B 108.6(5) . . ?
O1D B1B C14D 117.0(8) . . ?
O2D B1B C14D 111.7(8) . . ?
C1D O1D B1B 108.8(12) . . ?
C6D O2D B1B 97.2(13) . . ?
O1D C1D C2D 137.3(17) . . ?
O1D C1D C6D 102.6(17) . . ?
C2D C1D C6D 120.0 . . ?
C3D C2D C1D 120.0 . . ?
C3D C2D H2D 120.0 . . ?
C1D C2D H2D 120.0 . . ?
C2D C3D C4D 120.0 . . ?
C2D C3D H3D 120.0 . . ?
C4D C3D H3D 120.0 . . ?
C5D C4D C3D 120.0 . . ?
C5D C4D H4D 120.0 . . ?
C3D C4D H4D 120.0 . . ?
C4D C5D C6D 120.0 . . ?
C4D C5D H5D 120.0 . . ?
C6D C5D H5D 120.0 . . ?
O2D C6D C5D 118.8(18) . . ?
O2D C6D C1D 121.2(18) . . ?
C5D C6D C1D 120.0 . . ?
C15D C14D C19D 120.0 . . ?
C15D C14D B1B 120.8(10) . . ?
C19D C14D B1B 119.2(10) . . ?
C14D C15D C16D 120.0 . . ?
C14D C15D H15D 120.0 . . ?
C16D C15D H15D 120.0 . . ?
C17D C16D C15D 120.0 . . ?
C17D C16D H16D 120.0 . . ?
C15D C16D H16D 120.0 . . ?
C18D C17D C16D 120.0 . . ?
C18D C17D H17D 120.0 . . ?
C16D C17D H17D 120.0 . . ?
C19D C18D C17D 120.0 . . ?
C19D C18D H18D 120.0 . . ?
C17D C18D H18D 120.0 . . ?
C18D C19D C14D 120.0 . . ?
C18D C19D H19D 120.0 . . ?
C14D C19D H19D 120.0 . . ?
C11B N1B C7B 116.9(5) . . ?
C11B N1B B1B 121.9(4) . . ?
C7B N1B B1B 121.2(5) . . ?
C9B N2B C13B 121.8(5) . . ?
C9B N2B C12B 120.2(5) . . ?
C13B N2B C12B 118.0(5) . . ?
C1B O1B B1B 107.5(9) . . ?
C6B O2B B1B 103.2(9) . . ?
O1B C1B C2B 133.3(11) . . ?
O1B C1B C6B 106.7(11) . . ?
C2B C1B C6B 120.0 . . ?
C3B C2B C1B 120.0 . . ?
C3B C2B H2B 120.0 . . ?
C1B C2B H2B 120.0 . . ?
C2B C3B C4B 120.0 . . ?
C2B C3B H3B 120.0 . . ?
C4B C3B H3B 120.0 . . ?
C5B C4B C3B 120.0 . . ?
C5B C4B H4B 120.0 . . ?
C3B C4B H4B 120.0 . . ?
C4B C5B C6B 120.0 . . ?
C4B C5B H5B 120.0 . . ?
C6B C5B H5B 120.0 . . ?
O2B C6B C5B 125.1(12) . . ?
O2B C6B C1B 114.7(12) . . ?
C5B C6B C1B 120.0 . . ?
C8B C7B N1B 123.2(6) . . ?
C8B C7B H7B 118.4 . . ?
N1B C7B H7B 118.4 . . ?
C7B C8B C9B 120.3(5) . . ?
C7B C8B H8B 119.9 . . ?
C9B C8B H8B 119.9 . . ?
N2B C9B C10B 121.3(5) . . ?
N2B C9B C8B 123.0(5) . . ?
C10B C9B C8B 115.7(5) . . ?
C11B C10B C9B 120.2(5) . . ?
C11B C10B H10B 119.9 . . ?
C9B C10B H10B 119.9 . . ?
N1B C11B C10B 123.7(5) . . ?
N1B C11B H11B 118.2 . . ?
C10B C11B H11B 118.2 . . ?
N2B C12B H12D 109.5 . . ?
N2B C12B H12E 109.5 . . ?
H12D C12B H12E 109.5 . . ?
N2B C12B H12F 109.5 . . ?
H12D C12B H12F 109.5 . . ?
H12E C12B H12F 109.5 . . ?
N2B C13B H13D 109.5 . . ?
N2B C13B H13E 109.5 . . ?
H13D C13B H13E 109.5 . . ?
N2B C13B H13F 109.5 . . ?
H13D C13B H13F 109.5 . . ?
H13E C13B H13F 109.5 . . ?
C15B C14B C19B 120.0 . . ?
C15B C14B B1B 124.1(11) . . ?
C19B C14B B1B 115.9(11) . . ?
C14B C15B C16B 120.0 . . ?
C14B C15B H15B 120.0 . . ?
C16B C15B H15B 120.0 . . ?
C17B C16B C15B 120.0 . . ?
C17B C16B H16B 120.0 . . ?
C15B C16B H16B 120.0 . . ?
C16B C17B C18B 120.0 . . ?
C16B C17B H17B 120.0 . . ?
C18B C17B H17B 120.0 . . ?
C17B C18B C19B 120.0 . . ?
C17B C18B H18B 120.0 . . ?
C19B C18B H18B 120.0 . . ?
C18B C19B C14B 120.0 . . ?
C18B C19B H19B 120.0 . . ?
C14B C19B H19B 120.0 . . ?
O1C B1C O2C 105.7(9) . . ?
O1C B1C C14C 114.7(9) . . ?
O2C B1C C14C 113.0(9) . . ?
O1C B1C N1C 105.7(8) . . ?
O2C B1C N1C 105.7(8) . . ?
C14C B1C N1C 111.4(9) . . ?
C1C O1C B1C 104.8(8) . . ?
C6C O2C B1C 104.0(8) . . ?
O1C C1C C2C 129.5(8) . . ?
O1C C1C C6C 110.4(8) . . ?
C2C C1C C6C 120.0 . . ?
C1C C2C C3C 120.0 . . ?
C1C C2C H2C 120.0 . . ?
C3C C2C H2C 120.0 . . ?
C4C C3C C2C 120.0 . . ?
C4C C3C H3C 120.0 . . ?
C2C C3C H3C 120.0 . . ?
C5C C4C C3C 120.0 . . ?
C5C C4C H4C 120.0 . . ?
C3C C4C H4C 120.0 . . ?
C4C C5C C6C 120.0 . . ?
C4C C5C H5C 120.0 . . ?
C6C C5C H5C 120.0 . . ?
O2C C6C C5C 128.4(8) . . ?
O2C C6C C1C 111.4(8) . . ?
C5C C6C C1C 120.0 . . ?
C15C C14C C19C 116.3(12) . . ?
C15C C14C B1C 117.9(11) . . ?
C19C C14C B1C 125.8(11) . . ?
C14C C15C C16C 117.3(14) . . ?
C14C C15C H15C 121.3 . . ?
C16C C15C H15C 121.3 . . ?
C17C C16C C15C 121.5(16) . . ?
C17C C16C H16C 119.3 . . ?
C15C C16C H16C 119.3 . . ?
C16C C17C C18C 121.9(19) . . ?
C16C C17C H17C 119.0 . . ?
C18C C17C H17C 119.0 . . ?
C19C C18C C17C 118(2) . . ?
C19C C18C H18C 121.2 . . ?
C17C C18C H18C 121.2 . . ?
C18C C19C C14C 124.8(18) . . ?
C18C C19C H19C 117.6 . . ?
C14C C19C H19C 117.6 . . ?
C7C N1C C11C 120.0 . . ?
C7C N1C B1C 118.2(6) . . ?
C11C N1C B1C 121.6(6) . . ?
N1C C7C C8C 120.0 . . ?
N1C C7C H7C 120.0 . . ?
C8C C7C H7C 120.0 . . ?
C10C C7C H7C 121.3 2_767 . ?
N1C C7C H13I 106.1(12) . 2_767 ?
C8C C7C H13I 116(4) . 2_767 ?
C10C C7C H13I 118(4) 2_767 2_767 ?
H7C C7C H13I 44.7 . 2_767 ?
C7C C8C C9C 120.0 . . ?
C7C C8C H8C 120.0 . . ?
C9C C8C H8C 120.0 . . ?
C11C C8C H8C 61.3 2_767 . ?
N2C C9C C10C 122.2(11) . . ?
N2C C9C C8C 117.8(11) . . ?
C10C C9C C8C 120.0 . . ?
C9C C10C C11C 120.0 . . ?
C9C C10C H10C 120.0 . . ?
C11C C10C H10C 120.0 . . ?
C7C C10C H10C 58.7 2_767 . ?
C10C C11C N1C 120.0 . . ?
C10C C11C H11C 120.0 . . ?
N1C C11C H11C 120.0 . . ?
C8C C11C H11C 118.7 2_767 . ?
C9C N2C C12C 123.0(15) . . ?
C9C N2C C13C 119.8(15) . . ?
C12C N2C C13C 117.2(12) . . ?
N2C C13C H13G 109.5 . . ?
N2C C13C H13H 109.5 . . ?
H13G C13C H13H 109.5 . . ?
N2C C13C H13I 109.5 . . ?
H13G C13C H13I 109.5 . . ?
H13H C13C H13I 109.5 . . ?
N2C C12C H12G 109.5 . . ?
N2C C12C H12H 109.5 . . ?
H12G C12C H12H 109.5 . . ?
N2C C12C H12I 109.5 . . ?
H12G C12C H12I 109.5 . . ?
H12H C12C H12I 109.5 . . ?

loop_
_geom_torsion_atom_site_label_1
_geom_torsion_atom_site_label_2
_geom_torsion_atom_site_label_3
_geom_torsion_atom_site_label_4
_geom_torsion
_geom_torsion_site_symmetry_1
_geom_torsion_site_symmetry_2
_geom_torsion_site_symmetry_3
_geom_torsion_site_symmetry_4
_geom_torsion_publ_flag
O2A B1A N1A C11A 17.8(7) . . . . ?
O1A B1A N1A C11A -93.5(5) . . . . ?
C14A B1A N1A C11A 142.8(5) . . . . ?
O2A B1A N1A C7A -172.5(4) . . . . ?
O1A B1A N1A C7A 76.2(5) . . . . ?
C14A B1A N1A C7A -47.5(6) . . . . ?
O2A B1A O1A C1A -6.6(5) . . . . ?
C14A B1A O1A C1A -131.1(4) . . . . ?
N1A B1A O1A C1A 106.3(4) . . . . ?
O1A B1A O2A C6A 6.6(5) . . . . ?
C14A B1A O2A C6A 130.9(4) . . . . ?
N1A B1A O2A C6A -105.4(4) . . . . ?
B1A O1A C1A C2A -175.4(5) . . . . ?
B1A O1A C1A C6A 4.2(6) . . . . ?
O1A C1A C2A C3A -179.2(6) . . . . ?
C6A C1A C2A C3A 1.3(9) . . . . ?
C1A C2A C3A C4A -0.2(10) . . . . ?
C2A C3A C4A C5A -0.4(11) . . . . ?
C3A C4A C5A C6A 0.0(9) . . . . ?
B1A O2A C6A C1A -4.4(5) . . . . ?
B1A O2A C6A C5A 177.2(5) . . . . ?
O1A C1A C6A O2A 0.1(6) . . . . ?
C2A C1A C6A O2A 179.8(5) . . . . ?
O1A C1A C6A C5A 178.6(5) . . . . ?
C2A C1A C6A C5A -1.8(8) . . . . ?
C4A C5A C6A O2A 179.3(5) . . . . ?
C4A C5A C6A C1A 1.1(8) . . . . ?
C11A N1A C7A C8A 1.5(8) . . . . ?
B1A N1A C7A C8A -169.1(5) . . . . ?
N1A C7A C8A C9A 0.0(9) . . . . ?
C12A N2A C9A C8A -2.2(8) . . . . ?
C13A N2A C9A C8A 179.7(5) . . . . ?
C12A N2A C9A C10A 175.9(5) . . . . ?
C13A N2A C9A C10A -2.3(8) . . . . ?
C7A C8A C9A N2A 176.2(5) . . . . ?
C7A C8A C9A C10A -2.0(8) . . . . ?
N2A C9A C10A C11A -175.6(5) . . . . ?
C8A C9A C10A C11A 2.6(8) . . . . ?
C7A N1A C11A C10A -0.8(8) . . . . ?
B1A N1A C11A C10A 169.2(5) . . . . ?
C9A C10A C11A N1A -1.3(9) . . . . ?
O2A B1A C14A C19A 75.3(6) . . . . ?
O1A B1A C14A C19A -165.2(4) . . . . ?
N1A B1A C14A C19A -45.9(6) . . . . ?
O2A B1A C14A C15A -100.3(5) . . . . ?
O1A B1A C14A C15A 19.2(7) . . . . ?
N1A B1A C14A C15A 138.5(5) . . . . ?
C19A C14A C15A C16A -2.0(7) . . . . ?
B1A C14A C15A C16A 173.9(5) . . . . ?
C14A C15A C16A C17A 1.5(8) . . . . ?
C15A C16A C17A C18A 0.1(8) . . . . ?
C16A C17A C18A C19A -1.0(8) . . . . ?
C17A C18A C19A C14A 0.5(8) . . . . ?
C15A C14A C19A C18A 1.0(7) . . . . ?
B1A C14A C19A C18A -174.8(5) . . . . ?
O2D B1B O1D C1D 12.9(13) . . . . ?
C14D B1B O1D C1D 140.6(11) . . . . ?
O1D B1B O2D C6D -9.9(11) . . . . ?
C14D B1B O2D C6D -140.5(10) . . . . ?
B1B O1D C1D C2D 173.6(11) . . . . ?
B1B O1D C1D C6D -9.5(13) . . . . ?
O1D C1D C2D C3D 176.6(17) . . . . ?
C6D C1D C2D C3D 0.0 . . . . ?
C1D C2D C3D C4D 0.0 . . . . ?
C2D C3D C4D C5D 0.0 . . . . ?
C3D C4D C5D C6D 0.0 . . . . ?
B1B O2D C6D C5D -174.9(8) . . . . ?
B1B O2D C6D C1D 4.5(14) . . . . ?
C4D C5D C6D O2D 179.4(15) . . . . ?
C4D C5D C6D C1D 0.0 . . . . ?
O1D C1D C6D O2D 3.0(16) . . . . ?
C2D C1D C6D O2D -179.4(16) . . . . ?
O1D C1D C6D C5D -177.6(11) . . . . ?
C2D C1D C6D C5D 0.0 . . . . ?
O1D B1B C14D C15D -147.7(10) . . . . ?
O2D B1B C14D C15D -21.5(12) . . . . ?
O1D B1B C14D C19D 32.4(12) . . . . ?
O2D B1B C14D C19D 158.5(9) . . . . ?
C19D C14D C15D C16D 0.0 . . . . ?
B1B C14D C15D C16D -180.0(10) . . . . ?
C14D C15D C16D C17D 0.0 . . . . ?
C15D C16D C17D C18D 0.0 . . . . ?
C16D C17D C18D C19D 0.0 . . . . ?
C17D C18D C19D C14D 0.0 . . . . ?
C15D C14D C19D C18D 0.0 . . . . ?
B1B C14D C19D C18D 180.0(10) . . . . ?
O1B B1B N1B C11B 120.9(6) . . . . ?
O2B B1B N1B C11B 7.4(7) . . . . ?
C14B B1B N1B C11B -111.5(7) . . . . ?
O1B B1B N1B C7B -59.5(7) . . . . ?
O2B B1B N1B C7B -173.0(5) . . . . ?
C14B B1B N1B C7B 68.1(8) . . . . ?
O2B B1B O1B C1B 10.8(9) . . . . ?
N1B B1B O1B C1B -103.0(8) . . . . ?
C14B B1B O1B C1B 134.4(8) . . . . ?
O1B B1B O2B C6B -13.4(8) . . . . ?
N1B B1B O2B C6B 101.3(7) . . . . ?
C14B B1B O2B C6B -141.0(7) . . . . ?
B1B O1B C1B C2B 175.9(8) . . . . ?
B1B O1B C1B C6B -4.1(9) . . . . ?
O1B C1B C2B C3B 180.0(13) . . . . ?
C6B C1B C2B C3B 0.0 . . . . ?
C1B C2B C3B C4B 0.0 . . . . ?
C2B C3B C4B C5B 0.0 . . . . ?
C3B C4B C5B C6B 0.0 . . . . ?
B1B O2B C6B C5B -173.9(7) . . . . ?
B1B O2B C6B C1B 11.7(9) . . . . ?
C4B C5B C6B O2B -174.1(11) . . . . ?
C4B C5B C6B C1B 0.0 . . . . ?
O1B C1B C6B O2B -5.3(10) . . . . ?
C2B C1B C6B O2B 174.7(10) . . . . ?
O1B C1B C6B C5B -180.0(10) . . . . ?
C2B C1B C6B C5B 0.0 . . . . ?
C11B N1B C7B C8B 0.6(8) . . . . ?
B1B N1B C7B C8B -179.0(5) . . . . ?
N1B C7B C8B C9B 1.1(9) . . . . ?
C13B N2B C9B C10B -1.1(8) . . . . ?
C12B N2B C9B C10B -179.7(6) . . . . ?
C13B N2B C9B C8B 179.4(6) . . . . ?
C12B N2B C9B C8B 0.8(8) . . . . ?
C7B C8B C9B N2B 177.9(5) . . . . ?
C7B C8B C9B C10B -1.6(8) . . . . ?
N2B C9B C10B C11B -179.0(5) . . . . ?
C8B C9B C10B C11B 0.6(8) . . . . ?
C7B N1B C11B C10B -1.8(8) . . . . ?
B1B N1B C11B C10B 177.8(5) . . . . ?
C9B C10B C11B N1B 1.2(9) . . . . ?
O1B B1B C14B C15B -156.0(9) . . . . ?
O2B B1B C14B C15B -34.6(11) . . . . ?
N1B B1B C14B C15B 81.8(10) . . . . ?
O1B B1B C14B C19B 25.4(10) . . . . ?
O2B B1B C14B C19B 146.7(8) . . . . ?
N1B B1B C14B C19B -96.8(7) . . . . ?
C19B C14B C15B C16B 0.0 . . . . ?
B1B C14B C15B C16B -178.6(9) . . . . ?
C14B C15B C16B C17B 0.0 . . . . ?
C15B C16B C17B C18B 0.0 . . . . ?
C16B C17B C18B C19B 0.0 . . . . ?
C17B C18B C19B C14B 0.0 . . . . ?
C15B C14B C19B C18B 0.0 . . . . ?
B1B C14B C19B C18B 178.7(8) . . . . ?
O2C B1C O1C C1C 17.7(10) . . . . ?
C14C B1C O1C C1C 142.9(9) . . . . ?
N1C B1C O1C C1C -94.0(9) . . . . ?
O1C B1C O2C C6C -19.2(11) . . . . ?
C14C B1C O2C C6C -145.4(9) . . . . ?
N1C B1C O2C C6C 92.6(9) . . . . ?
B1C O1C C1C C2C 172.6(9) . . . . ?
B1C O1C C1C C6C -10.0(10) . . . . ?
O1C C1C C2C C3C 177.3(10) . . . . ?
C6C C1C C2C C3C 0.0 . . . . ?
C1C C2C C3C C4C 0.0 . . . . ?
C2C C3C C4C C5C 0.0 . . . . ?
C3C C4C C5C C6C 0.0 . . . . ?
B1C O2C C6C C5C -171.7(8) . . . . ?
B1C O2C C6C C1C 13.7(10) . . . . ?
C4C C5C C6C O2C -174.2(12) . . . . ?
C4C C5C C6C C1C 0.0 . . . . ?
O1C C1C C6C O2C -2.7(10) . . . . ?
C2C C1C C6C O2C 175.1(10) . . . . ?
O1C C1C C6C C5C -177.8(8) . . . . ?
C2C C1C C6C C5C 0.0 . . . . ?
O1C B1C C14C C15C 25.3(15) . . . . ?
O2C B1C C14C C15C 146.4(11) . . . . ?
N1C B1C C14C C15C -94.7(12) . . . . ?
O1C B1C C14C C19C -155.5(11) . . . . ?
O2C B1C C14C C19C -34.4(15) . . . . ?
N1C B1C C14C C19C 84.5(13) . . . . ?
C19C C14C C15C C16C 2(2) . . . . ?
B1C C14C C15C C16C -178.7(13) . . . . ?
C14C C15C C16C C17C -1(3) . . . . ?
C15C C16C C17C C18C 4(3) . . . . ?
C16C C17C C18C C19C -8(3) . . . . ?
C17C C18C C19C C14C 9(3) . . . . ?
C15C C14C C19C C18C -6(2) . . . . ?
B1C C14C C19C C18C 174(2) . . . . ?
O1C B1C N1C C7C -69.0(10) . . . . ?
O2C B1C N1C C7C 179.3(6) . . . . ?
C14C B1C N1C C7C 56.2(10) . . . . ?
O1C B1C N1C C11C 106.5(8) . . . . ?
O2C B1C N1C C11C -5.2(11) . . . . ?
C14C B1C N1C C11C -128.3(8) . . . . ?
C11C N1C C7C C8C 0.0 . . . . ?
B1C N1C C7C C8C 175.6(9) . . . . ?
C11C N1C C7C C10C 1.7(9) . . . 2_767 ?
B1C N1C C7C C10C 177.2(9) . . . 2_767 ?
N1C C7C C8C C9C 0.0 . . . . ?
C10C C7C C8C C9C -48(22) 2_767 . . . ?
C7C C8C C9C N2C 179.8(14) . . . . ?
C11C C8C C9C N2C 1.5(8) 2_767 . . . ?
C7C C8C C9C C10C 0.0 . . . . ?
C11C C8C C9C C10C -178.3(15) 2_767 . . . ?
N2C C9C C10C C11C -179.8(15) . . . . ?
C8C C9C C10C C11C 0.0 . . . . ?
N2C C9C C10C C7C -1.5(8) . . . 2_767 ?
C8C C9C C10C C7C 178.3(15) . . . 2_767 ?
C9C C10C C11C N1C 0.0 . . . . ?
C9C C10C C11C C8C 132(22) . . . 2_767 ?
C7C N1C C11C C10C 0.0 . . . . ?
B1C N1C C11C C10C -175.4(9) . . . . ?
C7C N1C C11C C8C -1.7(10) . . . 2_767 ?
B1C N1C C11C C8C -177.1(9) . . . 2_767 ?
C10C C9C N2C C12C -175.8(12) . . . . ?
C8C C9C N2C C12C 4(2) . . . . ?
C10C C9C N2C C13C 1(2) . . . . ?
C8C C9C N2C C13C -178.8(11) . . . . ?

_refine_diff_density_max         0.489
_refine_diff_density_min         -0.261
_refine_diff_density_rms         0.060

_shelx_res_file                  
;
TITL cu_dS004.res in P-1
    shelx.res
    created by SHELXL-2019/3 at 23:50:12 on 29-Dec-2024
CELL  1.54178  10.3502  12.7006  16.1326   95.418   92.689   98.505
ZERR    5  0.0003   0.0003   0.0004    0.002    0.002    0.002
LATT   1
SFAC  C    H    B    N    O
UNIT  95 95 5 10 10
MERG   2
EQIV $1 -x+2, -y+1, -z+2
EQIV $2  -x+1, -y+1, -z+2
FREE B1C C13C_$1
FREE O1C C14C_$2
FREE O2C C15C_$2
FREE C1C C14C_$2
FREE C1C C19C_$2
FREE C1C C15C_$2
FREE C1C C18C_$2
FREE C2C C18C_$2
FREE C2C C19C_$2
FREE C2C C17C_$2
FREE C2C C14C_$2
FREE C3C C17C_$2
FREE C3C C19C_$2
FREE C3C C16C_$2
FREE C3C C18C_$2
FREE C4C C16C_$2
FREE C4C C17C_$2
FREE C4C C15C_$2
FREE C5C C16C_$2
FREE C5C C17C_$2
FREE C5C C15C_$2
FREE C6C C14C_$2
FREE C6C C16C_$2
FREE C6C C15C_$2
FREE C14C C1C_$2
FREE C14C C6C_$2
FREE C14C O1C_$2
FREE C14C C2C_$2
FREE C15C C5C_$2
FREE C15C C6C_$2
FREE C15C O2C_$2
FREE C15C C1C_$2
FREE C15C C4C_$2
FREE C16C C4C_$2
FREE C16C C5C_$2
FREE C16C C3C_$2
FREE C16C C6C_$2
FREE C17C C4C_$2
FREE C17C C5C_$2
FREE C17C C3C_$2
FREE C17C C2C_$2
FREE C18C C1C_$2
FREE C18C C3C_$2
FREE C18C C2C_$2
FREE C19C C1C_$2
FREE C19C C3C_$2
FREE C19C C2C_$2
FREE N1C N2C_$1
FREE N1C C13C_$1
FREE N1C C12C_$1
FREE N2C N1C_$1
FREE N2C C11C_$1
FREE N2C C7C_$1
FREE N2C C8C_$1
FREE N2C C10C_$1
FREE C7C C13C_$1
FREE C7C N2C_$1
FREE C7C C9C_$1
FREE C8C C10C_$1
FREE C8C C9C_$1
FREE C8C N2C_$1
FREE C9C C9C_$1
FREE C9C C10C_$1
FREE C9C C8C_$1
FREE C9C C11C_$1
FREE C9C C7C_$1
FREE C10C C9C_$1
FREE C10C N2C_$1
FREE C10C C8C_$1
FREE C11C C9C_$1
FREE C11C C12C_$1
FREE C11C N2C_$1
FREE C13C C7C_$1
FREE C13C N1C_$1
FREE C13C B1C_$1
FREE C12C C11C_$1
FREE C12C N1C_$1
FMAP   2
ACTA
BOND   $H
PLAN -8
CONF
LIST   4
L.S.  35
TEMP   -73.15
WGHT    0.065200    5.937600
EXTI    0.003464
FVAR       0.49317
B1A   3    0.457123    0.128282    0.655192    11.00000    0.04893    0.03891 =
         0.04259    0.00472   -0.00315    0.00999
N1A   4    0.304394    0.086142    0.632088    11.00000    0.04235    0.04110 =
         0.04486    0.01610    0.00432    0.00906
N2A   4   -0.101968    0.013991    0.612372    11.00000    0.04318    0.05039 =
         0.05366    0.01229    0.00337    0.00901
O1A   5    0.463436    0.195843    0.737125    11.00000    0.06907    0.04310 =
         0.03867    0.00164    0.00235    0.00699
O2A   5    0.518461    0.033891    0.674136    11.00000    0.04633    0.04066 =
         0.04251    0.00798   -0.00424    0.00711
C1A   1    0.508665    0.137946    0.795821    11.00000    0.05141    0.04678 =
         0.04196    0.00575    0.00173   -0.00526
C2A   1    0.522795    0.163741    0.880807    11.00000    0.07099    0.07287 =
         0.03975    0.00515    0.00354   -0.00980
AFIX  43
H2A   2    0.498978    0.228281    0.905853    11.00000   -1.20000
AFIX   0
C3A   1    0.572532    0.093013    0.928290    11.00000    0.09499    0.09845 =
         0.04004    0.01741   -0.01077   -0.01652
AFIX  43
H3A   2    0.583634    0.108847    0.987160    11.00000   -1.20000
AFIX   0
C4A   1    0.606330   -0.000148    0.891713    11.00000    0.07957    0.08866 =
         0.05646    0.03703   -0.01242   -0.00730
AFIX  43
H4A   2    0.640988   -0.046947    0.926419    11.00000   -1.20000
AFIX   0
C5A   1    0.592054   -0.029403    0.805501    11.00000    0.05314    0.06055 =
         0.05882    0.02369   -0.00779   -0.00370
AFIX  43
H5A   2    0.615676   -0.094046    0.780509    11.00000   -1.20000
AFIX   0
C6A   1    0.540712    0.043351    0.759352    11.00000    0.03350    0.05180 =
         0.04635    0.01405   -0.00654   -0.00389
C7A   1    0.227386    0.154416    0.602645    11.00000    0.04942    0.04415 =
         0.05743    0.02021    0.00588    0.01132
AFIX  43
H7A   2    0.268846    0.221003    0.587325    11.00000   -1.20000
AFIX   0
C8A   1    0.095385    0.132609    0.594051    11.00000    0.04393    0.04765 =
         0.05534    0.01900   -0.00342    0.01456
AFIX  43
H8A   2    0.047026    0.183478    0.573157    11.00000   -1.20000
AFIX   0
C9A   1    0.029033    0.035303    0.615764    11.00000    0.04126    0.04298 =
         0.04114    0.00681    0.00119    0.01171
C10A  1    0.108832   -0.036391    0.643439    11.00000    0.04693    0.04136 =
         0.06212    0.01814    0.00675    0.00561
AFIX  43
H10A  2    0.070463   -0.104861    0.656880    11.00000   -1.20000
AFIX   0
C11A  1    0.241581   -0.007484    0.650976    11.00000    0.04323    0.04236 =
         0.05457    0.01409   -0.00126    0.01517
AFIX  43
H11A  2    0.292675   -0.057151    0.670952    11.00000   -1.20000
AFIX   0
C12A  1   -0.182996    0.092296    0.588670    11.00000    0.04478    0.07051 =
         0.07409    0.02039    0.00416    0.02033
AFIX 137
H12A  2   -0.156465    0.159888    0.623999    11.00000   -1.50000
H12B  2   -0.275063    0.065404    0.595966    11.00000   -1.50000
H12C  2   -0.171907    0.104213    0.530117    11.00000   -1.50000
AFIX   0
C13A  1   -0.168612   -0.089309    0.635171    11.00000    0.05087    0.05913 =
         0.07657    0.02004    0.00904   -0.00063
AFIX 137
H13A  2   -0.142862   -0.147920    0.598796    11.00000   -1.50000
H13B  2   -0.263600   -0.091487    0.628487    11.00000   -1.50000
H13C  2   -0.143614   -0.097090    0.693366    11.00000   -1.50000
AFIX   0
C14A  1    0.523159    0.190433    0.583535    11.00000    0.03834    0.03680 =
         0.04645    0.00360   -0.00393    0.00952
C15A  1    0.612404    0.284350    0.602238    11.00000    0.04731    0.03697 =
         0.04871   -0.00019   -0.00367    0.00854
AFIX  43
H15A  2    0.626766    0.314540    0.658671    11.00000   -1.20000
AFIX   0
C16A  1    0.680834    0.335302    0.541948    11.00000    0.04699    0.03611 =
         0.07015    0.01342   -0.00054   -0.00080
AFIX  43
H16A  2    0.742283    0.398221    0.557421    11.00000   -1.20000
AFIX   0
C17A  1    0.659622    0.294565    0.459484    11.00000    0.05630    0.04968 =
         0.06346    0.02024    0.01026    0.00696
AFIX  43
H17A  2    0.706491    0.329188    0.417875    11.00000   -1.20000
AFIX   0
C18A  1    0.569843    0.203063    0.437431    11.00000    0.06121    0.04860 =
         0.04180    0.00889    0.00238    0.01565
AFIX  43
H18A  2    0.553431    0.174982    0.380595    11.00000   -1.20000
AFIX   0
C19A  1    0.503949    0.152710    0.499407    11.00000    0.04511    0.03561 =
         0.04531    0.00542   -0.00158    0.00406
AFIX  43
H19A  2    0.442957    0.089605    0.483608    11.00000   -1.20000
AFIX   0
B1B   3    0.042801    0.348459    0.282956    11.00000    0.05863    0.04946 =
         0.04493    0.01070    0.00630    0.00534
PART  1
O1D   5   -0.017499    0.348119    0.360476    10.45000    0.08194    0.08841 =
         0.06945    0.01939    0.01489    0.01421
O2D   5    0.185121    0.349358    0.298864    10.45000    0.07439    0.08156 =
         0.08129    0.01639    0.00701    0.01444
AFIX  66
C1D   1    0.074357    0.371017    0.421652    10.45000    0.02771    0.06035 =
         0.04669    0.01460    0.01860    0.00523
C2D   1    0.080833    0.391201    0.508060    10.45000    0.08845    0.05315 =
         0.02905    0.01337    0.01532    0.02155
AFIX  43
H2D   2    0.002878    0.393819    0.536506    10.45000   -1.20000
AFIX  65
C3D   1    0.201369    0.407554    0.552849    10.45000   10.10622    0.05754 =
         0.05425    0.00702    0.00414    0.03010
AFIX  43
H3D   2    0.205794    0.421349    0.611905    10.45000   -1.20000
AFIX  65
C4D   1    0.315430    0.403723    0.511230    10.45000    0.07610    0.05560 =
         0.08432    0.03066   -0.02081   -0.01133
AFIX  43
H4D   2    0.397810    0.414900    0.541841    10.45000   -1.20000
AFIX  65
C5D   1    0.308956    0.383539    0.424821    10.45000    0.09048    0.04464 =
         0.07154    0.02633    0.01057    0.01643
AFIX  43
H5D   2    0.386912    0.380921    0.396377    10.45000   -1.20000
AFIX  65
C6D   1    0.188421    0.367186    0.380032    10.45000   10.08385    0.03046 =
         0.03129    0.00923    0.00139    0.00141
ISOR 0.05 C14D C15D C16D C17D C18D C19D
AFIX  66
C14D  1   -0.021035    0.253977    0.207230    10.45000    0.01746    0.09472 =
         0.08623    0.04971    0.00706    0.00635
C15D  1    0.057795    0.212089    0.149170    10.45000    0.15213    0.08737 =
        10.10085    0.05806    0.00959    0.04488
AFIX  43
H15D  2    0.149195    0.237228    0.152352    10.45000   -1.20000
AFIX  65
C16D  1    0.002896    0.133419    0.086454    10.45000    0.12012    0.08258 =
         0.14451    0.05223   -0.06431   -0.01877
AFIX  43
H16D  2    0.056773    0.104791    0.046772    10.45000   -1.20000
AFIX  65
C17D  1   -0.130835    0.096636    0.081798    10.45000    0.04157    0.05512 =
         0.06551   -0.01746   -0.00815    0.01496
AFIX  43
H17D  2   -0.168356    0.042868    0.038935    10.45000   -1.20000
AFIX  65
C18D  1   -0.209667    0.138523    0.139858    10.45000   10.12668    0.05260 =
         0.07979   -0.01736   -0.05321    0.02778
AFIX  43
H18D  2   -0.301066    0.113383    0.136676    10.45000   -1.20000
AFIX  65
C19D  1   -0.154769    0.217193    0.202575    10.45000    0.05300    0.05235 =
         0.03540   -0.01497   -0.01834   -0.00843
AFIX  43
H19D  2   -0.208648    0.245821    0.242256    10.45000   -1.20000
PART  2
AFIX   0
N1B   4    0.026403    0.465743    0.251816    11.00000    0.05179    0.04762 =
         0.03644    0.00527    0.00083    0.00185
N2B   4   -0.014843    0.766781    0.180617    11.00000    0.07259    0.05452 =
         0.06384    0.01218    0.00784    0.01222
O1B   5    0.110771    0.292721    0.220704    10.55000    0.10995    0.05193 =
         0.04573    0.00857    0.02750    0.02707
O2B   5   -0.090106    0.287149    0.281148    10.55000    0.07227    0.04177 =
         0.03703    0.00401   -0.01443   -0.01612
AFIX  66
C1B   1    0.020973    0.218844    0.175365    10.55000   10.10838    0.04782 =
         0.04076    0.00616   -0.02108    0.01042
C2B   1    0.027506    0.147130    0.105616    10.55000   10.15980    0.07628 =
         0.06599   -0.01864   -0.00099    0.08008
AFIX  43
H2B   2    0.108506    0.144405    0.080749    10.55000   -1.20000
AFIX  65
C3B   1   -0.084475    0.079405    0.072250    10.55000   10.12288    0.07983 =
         0.06356   -0.01168   -0.01278    0.05113
AFIX  43
H3B   2   -0.080009    0.030393    0.024580    10.55000   -1.20000
AFIX  65
C4B   1   -0.202990    0.083392    0.108634    10.55000   10.10143    0.05581 =
         0.09441   -0.00224   -0.04075    0.01049
AFIX  43
H4B   2   -0.279524    0.037105    0.085829    10.55000   -1.20000
AFIX  65
C5B   1   -0.209525    0.155105    0.178382    10.55000    0.15869    0.03987 =
         0.06624    0.00258   -0.07345   -0.00252
AFIX  43
H5B   2   -0.290525    0.157830    0.203248    10.55000   -1.20000
AFIX  65
C6B   1   -0.097545    0.222831    0.211748    10.55000    0.06538    0.05690 =
         0.07206    0.03162   -0.04532   -0.01086
AFIX   0
C7B   1    0.132330    0.537261    0.238148    11.00000    0.05747    0.05257 =
         0.05516    0.00929   -0.00952    0.00308
AFIX  43
H7B   2    0.216804    0.517691    0.246117    11.00000   -1.20000
AFIX   0
C8B   1    0.123423    0.635174    0.213697    11.00000    0.05482    0.05199 =
         0.05564    0.01419    0.00137   -0.00242
AFIX  43
H8B   2    0.200580    0.681836    0.204022    11.00000   -1.20000
AFIX   0
C9B   1    0.000208    0.668118    0.202550    11.00000    0.05997    0.05146 =
         0.03495    0.00845    0.00514    0.00383
C10B  1   -0.108024    0.592805    0.216133    11.00000    0.05051    0.05420 =
         0.05784    0.01078    0.00326    0.00606
AFIX  43
H10B  2   -0.193963    0.609806    0.209155    11.00000   -1.20000
AFIX   0
C11B  1   -0.090326    0.495138    0.239351    11.00000    0.04983    0.05715 =
         0.05365    0.00660    0.00740    0.00312
AFIX  43
H11B  2   -0.165740    0.445341    0.247038    11.00000   -1.20000
AFIX   0
C12B  1    0.100112    0.844002    0.166396    11.00000    0.09431    0.05155 =
         0.10036    0.02412    0.01675   -0.00568
AFIX 137
H12D  2    0.165538    0.848663    0.213048    11.00000   -1.50000
H12E  2    0.073942    0.914471    0.162203    11.00000   -1.50000
H12F  2    0.137631    0.820445    0.114441    11.00000   -1.50000
AFIX   0
C13B  1   -0.143118    0.798163    0.168851    11.00000    0.08482    0.07330 =
         0.07481    0.01491    0.00242    0.02259
AFIX 137
H13D  2   -0.192213    0.752978    0.121736    11.00000   -1.50000
H13E  2   -0.133225    0.873235    0.157342    11.00000   -1.50000
H13F  2   -0.190565    0.789472    0.219527    11.00000   -1.50000
AFIX  66
C14B  1    0.110329    0.367391    0.379411    10.55000    0.00926    0.03344 =
         0.09973    0.01374    0.00727    0.00532
C15B  1    0.041292    0.383026    0.450258    10.55000    0.06187    0.05006 =
         0.03007   -0.00279    0.01657    0.01291
AFIX  43
H15B  2   -0.050757    0.381720    0.445100    10.55000   -1.20000
AFIX  65
C16B  1    0.106935    0.400573    0.528651    10.55000    0.12038    0.07083 =
         0.05611    0.01314   -0.01551    0.02679
AFIX  43
H16B  2    0.059750    0.411258    0.577072    10.55000   -1.20000
AFIX  65
C17B  1    0.241616    0.402484    0.536199    10.55000    0.12876    0.02738 =
         0.06247    0.01007   -0.04703   -0.00239
AFIX  43
H17B  2    0.286479    0.414477    0.589777    10.55000   -1.20000
AFIX  65
C18B  1    0.310655    0.386850    0.465352    10.55000    0.08259    0.04524 =
         0.08514    0.01546   -0.05171    0.00674
AFIX  43
H18B  2    0.402703    0.388156    0.470511    10.55000   -1.20000
AFIX  65
C19B  1    0.245013    0.369303    0.386958    10.55000    0.03293    0.04694 =
         0.08231    0.00631   -0.03404   -0.00081
AFIX  43
H19B  2    0.292198    0.358618    0.338538    10.55000   -1.20000
AFIX   0
B1C   3    0.608334    0.494781    0.988855    10.50000    0.04152    0.04180 =
         0.05407    0.00453    0.00389    0.00486
O1C   5    0.587776    0.569286    1.060603    10.50000    0.06129    0.05097 =
         0.06844    0.00113    0.00842    0.01133
O2C   5    0.549489    0.386584    1.009248    10.50000    0.05597    0.05165 =
         0.05063   -0.00032    0.00507    0.00426
AFIX  66
C1C   1    0.561008    0.506254    1.123484    10.50000    0.03080    0.05932 =
         0.05145    0.02357    0.00239   -0.00574
C2C   1    0.547003    0.535421    1.207436    10.50000    0.06170    0.05521 =
         0.14391   -0.03013   -0.05150    0.03284
AFIX  43
H2C   2    0.560036    0.608891    1.228442    10.50000   -1.20000
AFIX  65
C3C   1    0.513930    0.457091    1.260652    10.50000    0.05810    0.07976 =
         0.05137   -0.03218    0.01464   -0.00930
AFIX  43
H3C   2    0.504359    0.477026    1.318030    10.50000   -1.20000
AFIX  65
C4C   1    0.494861    0.349593    1.229917    10.50000    0.06250    0.06408 =
         0.05888    0.03326    0.01675   -0.00397
AFIX  43
H4C   2    0.472257    0.296058    1.266289    10.50000   -1.20000
AFIX  65
C5C   1    0.508865    0.320425    1.145966    10.50000    0.05854    0.05703 =
         0.04269    0.00898    0.01626    0.01332
AFIX  43
H5C   2    0.495833    0.246955    1.124960    10.50000   -1.20000
AFIX  65
C6C   1    0.541938    0.398754    1.092748    10.50000    0.04755    0.07514 =
         0.03484   -0.00117    0.00515    0.01479
AFIX   0
C14C  1    0.552096    0.524166    0.899110    10.50000    0.05316    0.06242 =
         0.05586    0.02197    0.02201    0.01733
C15C  1    0.540095    0.630694    0.891158    10.50000    0.06064    0.07256 =
         0.06205   -0.00790    0.00669    0.02447
AFIX  43
H15C  2    0.565451    0.684959    0.936037    10.50000   -1.20000
AFIX   0
C16C  1    0.487178    0.655427    0.811368    10.50000    0.07869    0.07607 =
         0.07444    0.05783    0.04551    0.03322
AFIX  43
H16C  2    0.476427    0.727121    0.804363    10.50000   -1.20000
AFIX   0
C17C  1    0.455198    0.583651    0.751172    10.50000    0.04684    0.12240 =
         0.04523    0.04065    0.02550    0.03138
AFIX  43
H17C  2    0.425953    0.603520    0.699001    10.50000   -1.20000
AFIX   0
C18C  1    0.461651    0.475144    0.759182    10.50000    0.04698    0.10902 =
         0.10811   -0.00836   -0.00778   -0.01279
AFIX  43
H18C  2    0.427702    0.420917    0.715771    10.50000   -1.20000
AFIX   0
C19C  1    0.515654    0.451743    0.828011    10.50000    0.05546    0.04671 =
         0.07511    0.01243    0.02915    0.00968
AFIX  43
H19C  2    0.531599    0.380277    0.830294    10.50000   -1.20000
AFIX  66
N1C   4    0.766083    0.493769    0.990354    10.50000    0.04123    0.03935 =
         0.05160    0.01550    0.00386    0.01090
C7C   1    0.846431    0.585459    0.972354    10.50000    0.03145    0.04982 =
         0.05267    0.00854    0.00351   -0.00073
AFIX  43
H7C   2    0.808928    0.644689    0.955797    10.50000   -1.20000
AFIX  65
C8C   1    0.981651    0.590487    0.978581    10.50000    0.10057    0.05619 =
         0.04770    0.01066    0.00184    0.00101
AFIX  43
H8C   2    1.036565    0.653154    0.966279    10.50000   -1.20000
AFIX  65
C9C   1    1.036524    0.503826    1.002807    10.50000    0.04332    0.07221 =
         0.03234   -0.00649   -0.01396    0.01667
C10C  1    0.956178    0.412134    1.020807    10.50000    0.08557    0.06319 =
         0.04595    0.01440    0.00948    0.02995
AFIX  43
H10C  2    0.993683    0.352905    1.037364    10.50000   -1.20000
AFIX  65
C11C  1    0.820958    0.407104    1.014580    10.50000    0.03917    0.06089 =
         0.05185    0.01679    0.00363    0.02485
AFIX  43
H11C  2    0.766045    0.344437    1.026882    10.50000   -1.20000
AFIX   0
N2C   4    1.169973    0.512504    1.007824    10.50000    0.03429    0.10818 =
         0.06334   -0.00634   -0.00650    0.02642
C13C  1    1.230786    0.424423    1.030916    10.50000    0.04129    0.12810 =
         0.08611    0.00920   -0.00531    0.00910
AFIX 137
H13G  2    1.225767    0.419790    1.091003    10.50000   -1.50000
H13H  2    1.322745    0.435343    1.017223    10.50000   -1.50000
H13I  2    1.185457    0.357868    1.000323    10.50000   -1.50000
AFIX   0
C12C  1    1.253077    0.607097    0.995098    10.50000    0.03954    0.14196 =
         0.09637   -0.00508   -0.00858    0.01982
AFIX 137
H12G  2    1.250519    0.616680    0.935507    10.50000   -1.50000
H12H  2    1.342824    0.602097    1.014682    10.50000   -1.50000
H12I  2    1.223726    0.668348    1.026250    10.50000   -1.50000
AFIX   0
HKLF    4


REM  cu_dS004.res in P-1
REM wR2 = 0.2557, GooF = S = 1.089, Restrained GooF = 1.086 for all data
REM R1 = 0.0989 for 4629 Fo > 4sig(Fo) and 0.1183 for all 5998 data
REM 702 parameters refined using 36 restraints

END

WGHT      0.0451      5.4547

REM Highest difference peak  0.489,  deepest hole -0.261,  1-sigma level  0.060
Q1    1   0.1345  0.1807  0.0987  11.00000  0.05    0.49
Q2    1   0.5863  0.6072  0.9869  11.00000  0.05    0.46
Q3    1   0.5576  0.4313  0.9390  11.00000  0.05    0.43
Q4    1   0.0914  0.2386  0.1834  11.00000  0.05    0.23
Q5    1   0.5713  0.2759  1.0056  11.00000  0.05    0.21
Q6    1  -0.0963  0.3345  0.2828  11.00000  0.05    0.21
Q7    1  -0.1258  0.0809  0.6226  11.00000  0.05    0.20
Q8    1  -0.1363  0.0543  0.5890  11.00000  0.05    0.20
;
_shelx_res_checksum              28935

_exptl_crystal_recrystallization_method 
'Re-crystallisation from solvent: chloroform/hexane'
####################################################################### 
# 
# This file contains crystal structure data downloaded from the 
# Cambridge Structural Database (CSD) hosted by the Cambridge 
# Crystallographic Data Centre (CCDC).
# 
# Full information about CCDC data access policies and citation 
# guidelines are available at http://www.ccdc.cam.ac.uk/access/V1 
# 
# Audit and citation data items may have been added by the CCDC. 
# Please retain this information to preserve the provenance of 
# this file and to allow appropriate attribution of the data. 
# 
#######################################################################

data_19
_database_code_depnum_ccdc_archive 'CCDC 2492086'
loop_
_audit_author_name
_audit_author_address
'Chiara Massera'
;University of Parma
Italy
;
_audit_update_record             
;
2025-09-29 deposited with the CCDC.	2025-11-27 downloaded from the CCDC.
;

_audit_creation_method           SHELXL-2019/3
_shelx_SHELXL_version_number     2019/3
_chemical_name_systematic        ?
_chemical_name_common            ?
_chemical_melting_point          ?
_chemical_formula_moiety         'C12 H10 B O3, C7 H14 N, H2 O '
_chemical_formula_sum            'C19 H26 B N O4'
_chemical_formula_weight         343.22

loop_
_atom_type_symbol
_atom_type_description
_atom_type_scat_dispersion_real
_atom_type_scat_dispersion_imag
_atom_type_scat_source
C C 0.0181 0.0091 'International Tables Vol C Tables 4.2.6.8 and 6.1.1.4'
H H 0.0000 0.0000 'International Tables Vol C Tables 4.2.6.8 and 6.1.1.4'
B B 0.0090 0.0039 'International Tables Vol C Tables 4.2.6.8 and 6.1.1.4'
O O 0.0492 0.0322 'International Tables Vol C Tables 4.2.6.8 and 6.1.1.4'
N N 0.0311 0.0180 'International Tables Vol C Tables 4.2.6.8 and 6.1.1.4'

_space_group_crystal_system      monoclinic
_space_group_IT_number           15
_space_group_name_H-M_alt        'C 2/c'
_space_group_name_Hall           '-C 2yc'

_shelx_space_group_comment       
;
The symmetry employed for this shelxl refinement is uniquely defined
by the following loop, which should always be used as a source of
symmetry information in preference to the above space-group names.
They are only intended as comments.
;

loop_
_space_group_symop_operation_xyz
'x, y, z'
'-x, y, -z+1/2'
'x+1/2, y+1/2, z'
'-x+1/2, y+1/2, -z+1/2'
'-x, -y, -z'
'x, -y, z-1/2'
'-x+1/2, -y+1/2, -z'
'x+1/2, -y+1/2, z-1/2'

_cell_length_a                   17.1915(6)
_cell_length_b                   16.7124(6)
_cell_length_c                   12.9115(4)
_cell_angle_alpha                90
_cell_angle_beta                 103.2720(10)
_cell_angle_gamma                90
_cell_volume                     3610.5(2)
_cell_formula_units_Z            8
_cell_measurement_temperature    199(2)
_cell_measurement_reflns_used    4366
_cell_measurement_theta_min      3.738
_cell_measurement_theta_max      74.475

_exptl_crystal_description       prismatic
_exptl_crystal_colour            colourless
_exptl_crystal_density_meas      ?
_exptl_crystal_density_method    'not measured'
_exptl_crystal_density_diffrn    1.263
_exptl_crystal_F_000             1472
_exptl_crystal_size_max          0.15
_exptl_crystal_size_mid          0.14
_exptl_crystal_size_min          0.10
_exptl_absorpt_coefficient_mu    0.699
_exptl_absorpt_correction_type   multi-scan
_exptl_absorpt_correction_T_min  0.5864
_exptl_absorpt_correction_T_max  0.7538
_exptl_absorpt_process_details   
;

 SADABS 2016/2: Krause, L., Herbst-Irmer, R., Sheldrick G.M. & Stalke D.,
 J. Appl. Cryst. 48 (2015) 3-10

;
_diffrn_ambient_temperature      199(2)
_diffrn_radiation_wavelength     1.54178
_diffrn_radiation_type           CuK\a
_diffrn_source                   'fine-focus sealed tube'
_diffrn_radiation_monochromator  graphite
_diffrn_measurement_device_type  'Bruker D8 Venture PhotonII'
_diffrn_measurement_method       'phi & omega scan'
_diffrn_detector_area_resol_mean ?
_diffrn_reflns_number            20046
_diffrn_reflns_av_unetI/netI     0.0341
_diffrn_reflns_av_R_equivalents  0.0441
_diffrn_reflns_limit_h_min       -21
_diffrn_reflns_limit_h_max       21
_diffrn_reflns_limit_k_min       -20
_diffrn_reflns_limit_k_max       14
_diffrn_reflns_limit_l_min       -16
_diffrn_reflns_limit_l_max       16
_diffrn_reflns_theta_min         3.738
_diffrn_reflns_theta_max         74.475
_diffrn_reflns_theta_full        67.679
_diffrn_measured_fraction_theta_max 0.996
_diffrn_measured_fraction_theta_full 0.999
_diffrn_reflns_Laue_measured_fraction_max 0.996
_diffrn_reflns_Laue_measured_fraction_full 0.999
_diffrn_reflns_point_group_measured_fraction_max 0.996
_diffrn_reflns_point_group_measured_fraction_full 0.999
_reflns_number_total             3678
_reflns_number_gt                3334
_reflns_threshold_expression     'I > 2\s(I)'
_reflns_Friedel_coverage         0.000
_reflns_Friedel_fraction_max     .
_reflns_Friedel_fraction_full    .

_reflns_special_details          
;
 Reflections were merged by SHELXL according to the crystal
 class for the calculation of statistics and refinement.
 
 _reflns_Friedel_fraction is defined as the number of unique
 Friedel pairs measured divided by the number that would be
 possible theoretically, ignoring centric projections and
 systematic absences.
;

_computing_data_collection       'Apex III (2016)'
_computing_cell_refinement       'SAINT V8.38A (2016)'
_computing_data_reduction        'SAINT V8.38A (2016)'
_computing_structure_solution    'SHELXT 2018/2 (Sheldrick, 2018)'
_computing_structure_refinement  'SHELXL-2019/2 (Sheldrick, 2019)'
_computing_molecular_graphics    
;
 Mercury CSD 2023.3.1 (Macrae et al., 2006)
;
_computing_publication_material  
'SHELXL and WINGX (Farrugia, J. App. Cryst.2012, 45, 849-854'
_refine_special_details          ?
_refine_ls_structure_factor_coef Fsqd
_refine_ls_matrix_type           full
_refine_ls_weighting_scheme      calc
_refine_ls_weighting_details     
'w=1/[\s^2^(Fo^2^)+(0.0697P)^2^+2.5248P] where P=(Fo^2^+2Fc^2^)/3'
_atom_sites_solution_primary     ?
_atom_sites_solution_secondary   ?
_atom_sites_solution_hydrogens   mixed
_refine_ls_hydrogen_treatment    mixed
_refine_ls_extinction_method     none
_refine_ls_extinction_coef       .
_refine_ls_number_reflns         3678
_refine_ls_number_parameters     258
_refine_ls_number_restraints     8
_refine_ls_R_factor_all          0.0541
_refine_ls_R_factor_gt           0.0505
_refine_ls_wR_factor_ref         0.1390
_refine_ls_wR_factor_gt          0.1348
_refine_ls_goodness_of_fit_ref   1.046
_refine_ls_restrained_S_all      1.049
_refine_ls_shift/su_max          0.000
_refine_ls_shift/su_mean         0.000

loop_
_atom_site_label
_atom_site_type_symbol
_atom_site_fract_x
_atom_site_fract_y
_atom_site_fract_z
_atom_site_U_iso_or_equiv
_atom_site_adp_type
_atom_site_occupancy
_atom_site_site_symmetry_order
_atom_site_calc_flag
_atom_site_refinement_flags_posn
_atom_site_refinement_flags_adp
_atom_site_refinement_flags_occupancy
_atom_site_disorder_assembly
_atom_site_disorder_group
O1W O 0.43515(7) 0.46594(10) 0.62505(10) 0.0609(4) Uani 1 1 d G . . . .
H1WA H 0.403669 0.496651 0.579426 0.091 Uiso 1 1 d G U . . .
H1WB H 0.421485 0.474605 0.684907 0.091 Uiso 1 1 d G U . . .
B1 B 0.34224(9) 0.57510(10) 0.36683(12) 0.0346(3) Uani 1 1 d . . . . .
O1 O 0.26256(6) 0.56270(6) 0.28939(7) 0.0383(3) Uani 1 1 d . . . . .
O2 O 0.32576(6) 0.54483(7) 0.47145(7) 0.0389(3) Uani 1 1 d . . . . .
O3 O 0.39950(7) 0.52277(6) 0.33285(9) 0.0406(3) Uani 1 1 d . . . . .
N1 N 0.37387(8) 0.36444(8) 0.35864(11) 0.0437(3) Uani 1 1 d D . . . .
C1 C 0.21024(8) 0.53475(8) 0.34444(10) 0.0328(3) Uani 1 1 d . . . . .
C2 C 0.13058(9) 0.51735(9) 0.30671(12) 0.0414(3) Uani 1 1 d . . . . .
H2 H 0.105049 0.526025 0.234150 0.050 Uiso 1 1 calc R U . . .
C3 C 0.08824(10) 0.48653(10) 0.37816(14) 0.0475(4) Uani 1 1 d . . . . .
H3 H 0.033158 0.474037 0.353764 0.057 Uiso 1 1 calc R U . . .
C4 C 0.12525(10) 0.47397(10) 0.48361(13) 0.0455(4) Uani 1 1 d . . . . .
H4 H 0.095269 0.452585 0.530463 0.055 Uiso 1 1 calc R U . . .
C5 C 0.20620(9) 0.49217(9) 0.52284(11) 0.0391(3) Uani 1 1 d . . . . .
H5 H 0.231729 0.483490 0.595401 0.047 Uiso 1 1 calc R U . . .
C6 C 0.24738(8) 0.52314(8) 0.45216(11) 0.0329(3) Uani 1 1 d . . . . .
C7 C 0.36552(8) 0.66851(9) 0.37374(11) 0.0344(3) Uani 1 1 d . . . . .
C8 C 0.34589(9) 0.71836(9) 0.45060(12) 0.0407(3) Uani 1 1 d . . . . .
H8 H 0.325088 0.695246 0.505823 0.049 Uiso 1 1 calc R U . . .
C9 C 0.35585(10) 0.80085(10) 0.44877(14) 0.0484(4) Uani 1 1 d . . . . .
H9 H 0.342372 0.833165 0.502604 0.058 Uiso 1 1 calc R U . . .
C10 C 0.38527(10) 0.83580(10) 0.36891(15) 0.0507(4) Uani 1 1 d . . . . .
H10 H 0.391347 0.892239 0.366806 0.061 Uiso 1 1 calc R U . . .
C11 C 0.40577(12) 0.78837(11) 0.29228(17) 0.0577(5) Uani 1 1 d . . . . .
H11 H 0.426311 0.812087 0.237225 0.069 Uiso 1 1 calc R U . . .
C12 C 0.39651(11) 0.70578(10) 0.29516(14) 0.0482(4) Uani 1 1 d . . . . .
H12 H 0.411692 0.673844 0.242193 0.058 Uiso 1 1 calc R U . . .
C13 C 0.36642(10) 0.21361(9) 0.34881(13) 0.0441(4) Uani 1 1 d D . . . .
H13 H 0.363874 0.153882 0.344732 0.053 Uiso 1 1 calc R U . A 2
C14 C 0.44978(13) 0.24014(14) 0.4058(2) 0.0611(6) Uani 0.878(3) 1 d . . P B 2
H14A H 0.489111 0.222218 0.365475 0.073 Uiso 0.878(3) 1 calc R U P B 2
H14B H 0.464202 0.215738 0.477563 0.073 Uiso 0.878(3) 1 calc R U P B 2
C15 C 0.45177(12) 0.33088(13) 0.41536(19) 0.0574(6) Uani 0.878(3) 1 d . . P B 2
H15A H 0.462910 0.346447 0.491327 0.069 Uiso 0.878(3) 1 calc R U P B 2
H15B H 0.494939 0.352602 0.384300 0.069 Uiso 0.878(3) 1 calc R U P B 2
C16 C 0.30665(14) 0.24435(12) 0.40727(19) 0.0554(6) Uani 0.878(3) 1 d . . P B 2
H16A H 0.319119 0.223113 0.480818 0.066 Uiso 0.878(3) 1 calc R U P B 2
H16B H 0.252432 0.225980 0.371267 0.066 Uiso 0.878(3) 1 calc R U P B 2
C17 C 0.30901(14) 0.33607(12) 0.4100(2) 0.0572(6) Uani 0.878(3) 1 d . . P B 2
H17A H 0.256860 0.357880 0.371335 0.069 Uiso 0.878(3) 1 calc R U P B 2
H17B H 0.319525 0.355054 0.484528 0.069 Uiso 0.878(3) 1 calc R U P B 2
C18 C 0.34826(14) 0.24938(12) 0.23628(15) 0.0538(5) Uani 0.878(3) 1 d . . P B 2
H18A H 0.387067 0.228866 0.196714 0.065 Uiso 0.878(3) 1 calc R U P B 2
H18B H 0.293958 0.233399 0.197339 0.065 Uiso 0.878(3) 1 calc R U P B 2
C19 C 0.35374(15) 0.33995(12) 0.24375(16) 0.0564(5) Uani 0.878(3) 1 d . . P B 2
H19A H 0.395530 0.359378 0.208427 0.068 Uiso 0.878(3) 1 calc R U P B 2
H19B H 0.302102 0.363999 0.207171 0.068 Uiso 0.878(3) 1 calc R U P B 2
C14A C 0.292624 0.243237 0.305387 0.106(4) Uani 0.122(3) 1 d D . P B 1
H14C H 0.254478 0.223376 0.346403 0.127 Uiso 0.122(3) 1 calc R U P B 1
H14D H 0.274846 0.223321 0.231515 0.127 Uiso 0.122(3) 1 calc R U P B 1
C15A C 0.2911(8) 0.3395(9) 0.304(2) 0.106(4) Uani 0.122(3) 1 d D . P B 1
H15C H 0.276870 0.359960 0.230533 0.127 Uiso 0.122(3) 1 calc R U P B 1
H15D H 0.251825 0.359939 0.343264 0.127 Uiso 0.122(3) 1 calc R U P B 1
C16A C 0.3925(18) 0.2441(11) 0.4675(10) 0.106(4) Uani 0.122(3) 1 d D . P B 1
H16C H 0.356267 0.221318 0.509320 0.127 Uiso 0.122(3) 1 calc R U P B 1
H16D H 0.447352 0.225113 0.499329 0.127 Uiso 0.122(3) 1 calc R U P B 1
C17A C 0.3903(18) 0.3384(11) 0.4735(9) 0.106(4) Uani 0.122(3) 1 d D . P B 1
H17C H 0.347321 0.356561 0.507526 0.127 Uiso 0.122(3) 1 calc R U P B 1
H17D H 0.442014 0.359792 0.514012 0.127 Uiso 0.122(3) 1 calc R U P B 1
C18A C 0.4321(13) 0.2392(11) 0.294(2) 0.106(4) Uani 0.122(3) 1 d D . P B 1
H18C H 0.422410 0.216626 0.221007 0.127 Uiso 0.122(3) 1 calc R U P B 1
H18D H 0.485080 0.220962 0.334640 0.127 Uiso 0.122(3) 1 calc R U P B 1
C19A C 0.4279(9) 0.3320(11) 0.290050 0.106(4) Uani 0.122(3) 1 d D . P B 1
H19C H 0.482287 0.354204 0.315372 0.127 Uiso 0.122(3) 1 calc R U P B 1
H19D H 0.407339 0.349579 0.215563 0.127 Uiso 0.122(3) 1 calc R U P B 1
H3O H 0.4507(14) 0.5343(13) 0.3572(17) 0.059(6) Uiso 1 1 d . . . . .
H1A H 0.3781(13) 0.4190(15) 0.3599(18) 0.069(6) Uiso 1 1 d . . . . .

loop_
_atom_site_aniso_label
_atom_site_aniso_U_11
_atom_site_aniso_U_22
_atom_site_aniso_U_33
_atom_site_aniso_U_23
_atom_site_aniso_U_13
_atom_site_aniso_U_12
O1W 0.0442(6) 0.0981(10) 0.0413(6) 0.0200(6) 0.0116(5) 0.0188(6)
B1 0.0347(8) 0.0411(8) 0.0277(7) 0.0013(6) 0.0063(6) -0.0012(6)
O1 0.0376(5) 0.0510(6) 0.0257(5) 0.0027(4) 0.0061(4) -0.0085(4)
O2 0.0360(5) 0.0512(6) 0.0281(5) 0.0063(4) 0.0042(4) -0.0016(4)
O3 0.0397(6) 0.0391(6) 0.0450(6) -0.0042(4) 0.0136(5) -0.0022(4)
N1 0.0442(7) 0.0364(7) 0.0505(8) -0.0033(5) 0.0110(6) -0.0052(5)
C1 0.0375(7) 0.0332(7) 0.0287(6) 0.0011(5) 0.0094(5) -0.0006(5)
C2 0.0401(8) 0.0468(8) 0.0350(7) 0.0033(6) 0.0040(6) -0.0047(6)
C3 0.0377(8) 0.0543(9) 0.0513(9) 0.0035(7) 0.0121(7) -0.0060(7)
C4 0.0483(9) 0.0468(9) 0.0469(9) 0.0060(7) 0.0221(7) -0.0009(7)
C5 0.0488(8) 0.0400(7) 0.0310(7) 0.0045(6) 0.0145(6) 0.0052(6)
C6 0.0355(7) 0.0326(6) 0.0308(7) 0.0002(5) 0.0081(5) 0.0034(5)
C7 0.0288(6) 0.0416(7) 0.0314(6) 0.0012(5) 0.0038(5) 0.0021(5)
C8 0.0407(8) 0.0463(8) 0.0342(7) -0.0026(6) 0.0067(6) -0.0003(6)
C9 0.0498(9) 0.0458(9) 0.0477(9) -0.0084(7) 0.0074(7) 0.0036(7)
C10 0.0502(9) 0.0376(8) 0.0630(10) 0.0000(7) 0.0104(8) -0.0006(7)
C11 0.0678(12) 0.0479(10) 0.0651(11) 0.0068(8) 0.0309(9) -0.0053(8)
C12 0.0572(10) 0.0437(9) 0.0499(9) -0.0010(7) 0.0252(8) 0.0004(7)
C13 0.0496(9) 0.0361(8) 0.0456(8) -0.0019(6) 0.0087(7) 0.0031(6)
C14 0.0462(11) 0.0637(13) 0.0650(13) -0.0009(10) -0.0044(9) 0.0130(9)
C15 0.0387(10) 0.0613(13) 0.0644(13) -0.0067(10) -0.0039(9) -0.0067(9)
C16 0.0640(13) 0.0420(10) 0.0705(14) -0.0023(9) 0.0369(11) -0.0065(9)
C17 0.0574(12) 0.0434(10) 0.0815(15) -0.0082(10) 0.0381(11) -0.0021(8)
C18 0.0713(13) 0.0512(11) 0.0363(9) -0.0050(8) 0.0070(9) -0.0104(9)
C19 0.0724(14) 0.0515(11) 0.0410(10) 0.0063(8) 0.0042(9) -0.0094(10)
C14A 0.119(9) 0.064(6) 0.127(10) -0.007(5) 0.012(7) -0.002(5)
C15A 0.119(9) 0.064(6) 0.127(10) -0.007(5) 0.012(7) -0.002(5)
C16A 0.119(9) 0.064(6) 0.127(10) -0.007(5) 0.012(7) -0.002(5)
C17A 0.119(9) 0.064(6) 0.127(10) -0.007(5) 0.012(7) -0.002(5)
C18A 0.119(9) 0.064(6) 0.127(10) -0.007(5) 0.012(7) -0.002(5)
C19A 0.119(9) 0.064(6) 0.127(10) -0.007(5) 0.012(7) -0.002(5)

_geom_special_details            
;
 All esds (except the esd in the dihedral angle between two l.s. planes)
 are estimated using the full covariance matrix.  The cell esds are taken
 into account individually in the estimation of esds in distances, angles
 and torsion angles; correlations between esds in cell parameters are only
 used when they are defined by crystal symmetry.  An approximate (isotropic)
 treatment of cell esds is used for estimating esds involving l.s. planes.
;

loop_
_geom_bond_atom_site_label_1
_geom_bond_atom_site_label_2
_geom_bond_distance
_geom_bond_site_symmetry_2
_geom_bond_publ_flag
O1W H1WA 0.8700 . ?
O1W H1WB 0.8700 . ?
B1 O3 1.4576(19) . ?
B1 O1 1.5133(18) . ?
B1 O2 1.5286(17) . ?
B1 C7 1.609(2) . ?
O1 C1 1.3514(16) . ?
O2 C6 1.3620(17) . ?
O3 H3O 0.88(2) . ?
N1 C15 1.481(2) . ?
N1 C15A 1.494(10) . ?
N1 C17 1.499(2) . ?
N1 C19 1.501(2) . ?
N1 C17A 1.508(10) . ?
N1 C19A 1.522(10) . ?
N1 H1A 0.92(2) . ?
C1 C2 1.375(2) . ?
C1 C6 1.4043(19) . ?
C2 C3 1.398(2) . ?
C2 H2 0.9500 . ?
C3 C4 1.380(2) . ?
C3 H3 0.9500 . ?
C4 C5 1.401(2) . ?
C4 H4 0.9500 . ?
C5 C6 1.378(2) . ?
C5 H5 0.9500 . ?
C7 C8 1.395(2) . ?
C7 C12 1.396(2) . ?
C8 C9 1.390(2) . ?
C8 H8 0.9500 . ?
C9 C10 1.378(3) . ?
C9 H9 0.9500 . ?
C10 C11 1.375(3) . ?
C10 H10 0.9500 . ?
C11 C12 1.391(2) . ?
C11 H11 0.9500 . ?
C12 H12 0.9500 . ?
C13 C14A 1.3574(16) . ?
C13 C16 1.499(3) . ?
C13 C14 1.519(3) . ?
C13 C18A 1.527(10) . ?
C13 C18 1.535(2) . ?
C13 C16A 1.579(10) . ?
C13 H13 1.0000 . ?
C14 C15 1.521(3) . ?
C14 H14A 0.9900 . ?
C14 H14B 0.9900 . ?
C15 H15A 0.9900 . ?
C15 H15B 0.9900 . ?
C16 C17 1.534(3) . ?
C16 H16A 0.9900 . ?
C16 H16B 0.9900 . ?
C17 H17A 0.9900 . ?
C17 H17B 0.9900 . ?
C18 C19 1.518(3) . ?
C18 H18A 0.9900 . ?
C18 H18B 0.9900 . ?
C19 H19A 0.9900 . ?
C19 H19B 0.9900 . ?
C14A C15A 1.609(15) . ?
C14A H14C 0.9900 . ?
C14A H14D 0.9900 . ?
C15A H15C 0.9900 . ?
C15A H15D 0.9900 . ?
C16A C17A 1.578(17) . ?
C16A H16C 0.9900 . ?
C16A H16D 0.9900 . ?
C17A H17C 0.9900 . ?
C17A H17D 0.9900 . ?
C18A C19A 1.553(17) . ?
C18A H18C 0.9900 . ?
C18A H18D 0.9900 . ?
C19A H19C 0.9900 . ?
C19A H19D 0.9900 . ?

loop_
_geom_angle_atom_site_label_1
_geom_angle_atom_site_label_2
_geom_angle_atom_site_label_3
_geom_angle
_geom_angle_site_symmetry_1
_geom_angle_site_symmetry_3
_geom_angle_publ_flag
H1WA O1W H1WB 104.5 . . ?
O3 B1 O1 106.88(11) . . ?
O3 B1 O2 110.02(12) . . ?
O1 B1 O2 102.43(10) . . ?
O3 B1 C7 114.97(12) . . ?
O1 B1 C7 110.21(11) . . ?
O2 B1 C7 111.49(11) . . ?
C1 O1 B1 108.10(10) . . ?
C6 O2 B1 107.62(10) . . ?
B1 O3 H3O 116.6(14) . . ?
C15 N1 C17 109.97(16) . . ?
C15 N1 C19 111.26(16) . . ?
C17 N1 C19 108.94(15) . . ?
C15A N1 C17A 108.8(16) . . ?
C15A N1 C19A 105.7(13) . . ?
C17A N1 C19A 117.9(11) . . ?
C15 N1 H1A 108.0(14) . . ?
C15A N1 H1A 110.5(15) . . ?
C17 N1 H1A 111.8(14) . . ?
C19 N1 H1A 106.8(14) . . ?
C17A N1 H1A 105.9(16) . . ?
C19A N1 H1A 108.0(16) . . ?
O1 C1 C2 128.00(13) . . ?
O1 C1 C6 111.25(12) . . ?
C2 C1 C6 120.74(13) . . ?
C1 C2 C3 118.11(14) . . ?
C1 C2 H2 120.9 . . ?
C3 C2 H2 120.9 . . ?
C4 C3 C2 121.00(15) . . ?
C4 C3 H3 119.5 . . ?
C2 C3 H3 119.5 . . ?
C3 C4 C5 121.23(14) . . ?
C3 C4 H4 119.4 . . ?
C5 C4 H4 119.4 . . ?
C6 C5 C4 117.45(14) . . ?
C6 C5 H5 121.3 . . ?
C4 C5 H5 121.3 . . ?
O2 C6 C5 128.03(13) . . ?
O2 C6 C1 110.50(12) . . ?
C5 C6 C1 121.46(13) . . ?
C8 C7 C12 116.45(14) . . ?
C8 C7 B1 121.40(13) . . ?
C12 C7 B1 121.61(13) . . ?
C9 C8 C7 121.95(15) . . ?
C9 C8 H8 119.0 . . ?
C7 C8 H8 119.0 . . ?
C10 C9 C8 120.06(15) . . ?
C10 C9 H9 120.0 . . ?
C8 C9 H9 120.0 . . ?
C11 C10 C9 119.50(16) . . ?
C11 C10 H10 120.2 . . ?
C9 C10 H10 120.2 . . ?
C10 C11 C12 120.20(16) . . ?
C10 C11 H11 119.9 . . ?
C12 C11 H11 119.9 . . ?
C11 C12 C7 121.81(15) . . ?
C11 C12 H12 119.1 . . ?
C7 C12 H12 119.1 . . ?
C16 C13 C14 109.60(17) . . ?
C14A C13 C18A 115.3(11) . . ?
C16 C13 C18 109.22(16) . . ?
C14 C13 C18 108.01(16) . . ?
C14A C13 C16A 108.3(11) . . ?
C18A C13 C16A 106.6(16) . . ?
C16 C13 H13 110.0 . . ?
C14 C13 H13 110.0 . . ?
C18 C13 H13 110.0 . . ?
C13 C14 C15 109.35(16) . . ?
C13 C14 H14A 109.8 . . ?
C15 C14 H14A 109.8 . . ?
C13 C14 H14B 109.8 . . ?
C15 C14 H14B 109.8 . . ?
H14A C14 H14B 108.3 . . ?
N1 C15 C14 109.67(15) . . ?
N1 C15 H15A 109.7 . . ?
C14 C15 H15A 109.7 . . ?
N1 C15 H15B 109.7 . . ?
C14 C15 H15B 109.7 . . ?
H15A C15 H15B 108.2 . . ?
C13 C16 C17 109.66(15) . . ?
C13 C16 H16A 109.7 . . ?
C17 C16 H16A 109.7 . . ?
C13 C16 H16B 109.7 . . ?
C17 C16 H16B 109.7 . . ?
H16A C16 H16B 108.2 . . ?
N1 C17 C16 108.94(15) . . ?
N1 C17 H17A 109.9 . . ?
C16 C17 H17A 109.9 . . ?
N1 C17 H17B 109.9 . . ?
C16 C17 H17B 109.9 . . ?
H17A C17 H17B 108.3 . . ?
C19 C18 C13 109.38(15) . . ?
C19 C18 H18A 109.8 . . ?
C13 C18 H18A 109.8 . . ?
C19 C18 H18B 109.8 . . ?
C13 C18 H18B 109.8 . . ?
H18A C18 H18B 108.2 . . ?
N1 C19 C18 109.37(15) . . ?
N1 C19 H19A 109.8 . . ?
C18 C19 H19A 109.8 . . ?
N1 C19 H19B 109.8 . . ?
C18 C19 H19B 109.8 . . ?
H19A C19 H19B 108.2 . . ?
C13 C14A C15A 112.3(4) . . ?
C13 C14A H14C 109.1 . . ?
C15A C14A H14C 109.1 . . ?
C13 C14A H14D 109.1 . . ?
C15A C14A H14D 109.1 . . ?
H14C C14A H14D 107.9 . . ?
N1 C15A C14A 105.3(9) . . ?
N1 C15A H15C 110.7 . . ?
C14A C15A H15C 110.7 . . ?
N1 C15A H15D 110.7 . . ?
C14A C15A H15D 110.7 . . ?
H15C C15A H15D 108.8 . . ?
C17A C16A C13 111.4(12) . . ?
C17A C16A H16C 109.3 . . ?
C13 C16A H16C 109.3 . . ?
C17A C16A H16D 109.3 . . ?
C13 C16A H16D 109.3 . . ?
H16C C16A H16D 108.0 . . ?
N1 C17A C16A 104.0(12) . . ?
N1 C17A H17C 111.0 . . ?
C16A C17A H17C 111.0 . . ?
N1 C17A H17D 111.0 . . ?
C16A C17A H17D 111.0 . . ?
H17C C17A H17D 109.0 . . ?
C13 C18A C19A 105.0(12) . . ?
C13 C18A H18C 110.7 . . ?
C19A C18A H18C 110.7 . . ?
C13 C18A H18D 110.7 . . ?
C19A C18A H18D 110.7 . . ?
H18C C18A H18D 108.8 . . ?
N1 C19A C18A 111.6(12) . . ?
N1 C19A H19C 109.3 . . ?
C18A C19A H19C 109.3 . . ?
N1 C19A H19D 109.3 . . ?
C18A C19A H19D 109.3 . . ?
H19C C19A H19D 108.0 . . ?

loop_
_geom_torsion_atom_site_label_1
_geom_torsion_atom_site_label_2
_geom_torsion_atom_site_label_3
_geom_torsion_atom_site_label_4
_geom_torsion
_geom_torsion_site_symmetry_1
_geom_torsion_site_symmetry_2
_geom_torsion_site_symmetry_3
_geom_torsion_site_symmetry_4
_geom_torsion_publ_flag
O3 B1 O1 C1 118.77(12) . . . . ?
O2 B1 O1 C1 3.09(14) . . . . ?
C7 B1 O1 C1 -115.65(12) . . . . ?
O3 B1 O2 C6 -115.81(12) . . . . ?
O1 B1 O2 C6 -2.42(14) . . . . ?
C7 B1 O2 C6 115.41(12) . . . . ?
B1 O1 C1 C2 177.99(15) . . . . ?
B1 O1 C1 C6 -2.74(16) . . . . ?
O1 C1 C2 C3 178.08(14) . . . . ?
C6 C1 C2 C3 -1.1(2) . . . . ?
C1 C2 C3 C4 0.1(2) . . . . ?
C2 C3 C4 C5 0.5(3) . . . . ?
C3 C4 C5 C6 0.1(2) . . . . ?
B1 O2 C6 C5 179.62(14) . . . . ?
B1 O2 C6 C1 0.97(15) . . . . ?
C4 C5 C6 O2 -179.66(14) . . . . ?
C4 C5 C6 C1 -1.1(2) . . . . ?
O1 C1 C6 O2 1.14(16) . . . . ?
C2 C1 C6 O2 -179.53(13) . . . . ?
O1 C1 C6 C5 -177.62(12) . . . . ?
C2 C1 C6 C5 1.7(2) . . . . ?
O3 B1 C7 C8 -146.17(13) . . . . ?
O1 B1 C7 C8 92.98(15) . . . . ?
O2 B1 C7 C8 -20.07(18) . . . . ?
O3 B1 C7 C12 42.52(19) . . . . ?
O1 B1 C7 C12 -78.34(17) . . . . ?
O2 B1 C7 C12 168.62(13) . . . . ?
C12 C7 C8 C9 0.6(2) . . . . ?
B1 C7 C8 C9 -171.16(14) . . . . ?
C7 C8 C9 C10 0.6(2) . . . . ?
C8 C9 C10 C11 -1.0(3) . . . . ?
C9 C10 C11 C12 0.3(3) . . . . ?
C10 C11 C12 C7 0.9(3) . . . . ?
C8 C7 C12 C11 -1.3(2) . . . . ?
B1 C7 C12 C11 170.41(16) . . . . ?
C16 C13 C14 C15 -56.7(2) . . . . ?
C18 C13 C14 C15 62.2(2) . . . . ?
C17 N1 C15 C14 63.2(2) . . . . ?
C19 N1 C15 C14 -57.6(2) . . . . ?
C13 C14 C15 N1 -4.5(3) . . . . ?
C14 C13 C16 C17 60.8(2) . . . . ?
C18 C13 C16 C17 -57.3(2) . . . . ?
C15 N1 C17 C16 -58.7(2) . . . . ?
C19 N1 C17 C16 63.5(2) . . . . ?
C13 C16 C17 N1 -3.3(3) . . . . ?
C16 C13 C18 C19 60.2(2) . . . . ?
C14 C13 C18 C19 -59.0(2) . . . . ?
C15 N1 C19 C18 60.7(2) . . . . ?
C17 N1 C19 C18 -60.7(2) . . . . ?
C13 C18 C19 N1 -0.8(3) . . . . ?
C18A C13 C14A C15A -58.8(16) . . . . ?
C16A C13 C14A C15A 60.4(16) . . . . ?
C17A N1 C15A C14A -65(2) . . . . ?
C19A N1 C15A C14A 62.1(19) . . . . ?
C13 C14A C15A N1 -3(2) . . . . ?
C14A C13 C16A C17A -56(2) . . . . ?
C18A C13 C16A C17A 68(2) . . . . ?
C15A N1 C17A C16A 68(2) . . . . ?
C19A N1 C17A C16A -52(2) . . . . ?
C13 C16A C17A N1 -7(3) . . . . ?
C14A C13 C18A C19A 53.4(19) . . . . ?
C16A C13 C18A C19A -66.7(19) . . . . ?
C15A N1 C19A C18A -68.3(16) . . . . ?
C17A N1 C19A C18A 53.6(19) . . . . ?
C13 C18A C19A N1 11(2) . . . . ?

_refine_diff_density_max         0.445
_refine_diff_density_min         -0.383
_refine_diff_density_rms         0.045

_shelx_res_file                  
;
TITL cu_chinuclidina_a.res in C2/c
    shelx.res
    created by SHELXL-2019/3 at 21:33:48 on 28-Sep-2025
CELL  1.54178  17.1915  16.7124  12.9115   90.000  103.272   90.000
ZERR     8.00   0.0006   0.0006   0.0004    0.000    0.001    0.000
LATT   7
SYMM  - X,   Y, 1/2 - Z
SFAC  C    H    B    O    N
UNIT  152 208 8 32 8
MERG   2
EADP  C14A C15A C16A C17A C18A C19A
DFIX  C14A C15A C16A C17A C18A C19A 1.55
DFIX C13 C16A  1.55 0.01
DFIX C13 C18A  1.55 0.01
DFIX  N1 C15A N1 C17A N1 C19A 1.5 0.01
PLAN -5
FMAP   2
ACTA
BOND
BOND   $H
CONF
LIST   4
L.S.  6
TEMP   -74.15
WGHT    0.069700    2.524800
FVAR       0.29453   0.87837
AFIX   6
O1W   4    0.435153    0.465942    0.625049    11.00000    0.04420    0.09809 =
         0.04129    0.02002    0.01161    0.01878
H1WA  2    0.403669    0.496651    0.579426    11.00000   -1.50000
H1WB  2    0.421485    0.474605    0.684907    11.00000   -1.50000
AFIX   0
B1    3    0.342237    0.575101    0.366825    11.00000    0.03466    0.04110 =
         0.02769    0.00134    0.00626   -0.00121
O1    4    0.262557    0.562700    0.289386    11.00000    0.03764    0.05103 =
         0.02571    0.00266    0.00613   -0.00849
O2    4    0.325763    0.544832    0.471451    11.00000    0.03597    0.05119 =
         0.02813    0.00626    0.00425   -0.00159
O3    4    0.399503    0.522771    0.332854    11.00000    0.03969    0.03908 =
         0.04495   -0.00418    0.01355   -0.00223
N1    5    0.373867    0.364444    0.358641    11.00000    0.04419    0.03644 =
         0.05052   -0.00332    0.01103   -0.00523
C1    1    0.210237    0.534747    0.344441    11.00000    0.03747    0.03315 =
         0.02867    0.00111    0.00943   -0.00064
C2    1    0.130583    0.517349    0.306706    11.00000    0.04010    0.04677 =
         0.03501    0.00333    0.00404   -0.00465
AFIX  43
H2    2    0.105049    0.526025    0.234150    11.00000   -1.20000
AFIX   0
C3    1    0.088239    0.486526    0.378164    11.00000    0.03769    0.05431 =
         0.05135    0.00346    0.01214   -0.00595
AFIX  43
H3    2    0.033158    0.474037    0.353764    11.00000   -1.20000
AFIX   0
C4    1    0.125252    0.473970    0.483613    11.00000    0.04826    0.04683 =
         0.04690    0.00604    0.02211   -0.00086
AFIX  43
H4    2    0.095269    0.452585    0.530463    11.00000   -1.20000
AFIX   0
C5    1    0.206200    0.492169    0.522845    11.00000    0.04885    0.03996 =
         0.03103    0.00451    0.01453    0.00525
AFIX  43
H5    2    0.231729    0.483490    0.595401    11.00000   -1.20000
AFIX   0
C6    1    0.247385    0.523143    0.452161    11.00000    0.03547    0.03257 =
         0.03079    0.00015    0.00806    0.00340
C7    1    0.365524    0.668509    0.373737    11.00000    0.02884    0.04158 =
         0.03135    0.00119    0.00380    0.00210
C8    1    0.345885    0.718362    0.450601    11.00000    0.04071    0.04629 =
         0.03420   -0.00261    0.00669   -0.00026
AFIX  43
H8    2    0.325088    0.695246    0.505823    11.00000   -1.20000
AFIX   0
C9    1    0.355851    0.800852    0.448765    11.00000    0.04984    0.04582 =
         0.04771   -0.00842    0.00738    0.00363
AFIX  43
H9    2    0.342372    0.833165    0.502604    11.00000   -1.20000
AFIX   0
C10   1    0.385272    0.835805    0.368906    11.00000    0.05024    0.03761 =
         0.06297   -0.00002    0.01040   -0.00061
AFIX  43
H10   2    0.391347    0.892239    0.366806    11.00000   -1.20000
AFIX   0
C11   1    0.405768    0.788370    0.292285    11.00000    0.06776    0.04791 =
         0.06505    0.00679    0.03089   -0.00531
AFIX  43
H11   2    0.426311    0.812087    0.237225    11.00000   -1.20000
AFIX   0
C12   1    0.396511    0.705775    0.295158    11.00000    0.05718    0.04367 =
         0.04988   -0.00097    0.02520    0.00036
AFIX  43
H12   2    0.411692    0.673844    0.242193    11.00000   -1.20000
AFIX   0
C13   1    0.366421    0.213609    0.348811    11.00000    0.04958    0.03608 =
         0.04558   -0.00186    0.00870    0.00305
PART  2
AFIX  13
H13   2    0.363874    0.153882    0.344732    11.00000   -1.20000
AFIX   0
C14   1    0.449784    0.240140    0.405833    21.00000    0.04621    0.06366 =
         0.06500   -0.00093   -0.00436    0.01301
AFIX  23
H14A  2    0.489111    0.222218    0.365475    21.00000   -1.20000
H14B  2    0.464202    0.215738    0.477563    21.00000   -1.20000
AFIX   0
C15   1    0.451767    0.330884    0.415362    21.00000    0.03873    0.06131 =
         0.06444   -0.00672   -0.00393   -0.00674
AFIX  23
H15A  2    0.462910    0.346447    0.491327    21.00000   -1.20000
H15B  2    0.494939    0.352602    0.384300    21.00000   -1.20000
AFIX   0
C16   1    0.306648    0.244346    0.407273    21.00000    0.06402    0.04198 =
         0.07053   -0.00232    0.03693   -0.00652
AFIX  23
H16A  2    0.319119    0.223113    0.480818    21.00000   -1.20000
H16B  2    0.252432    0.225980    0.371267    21.00000   -1.20000
AFIX   0
C17   1    0.309010    0.336074    0.409970    21.00000    0.05738    0.04343 =
         0.08152   -0.00822    0.03807   -0.00214
AFIX  23
H17A  2    0.256860    0.357880    0.371335    21.00000   -1.20000
H17B  2    0.319525    0.355054    0.484528    21.00000   -1.20000
AFIX   0
C18   1    0.348260    0.249380    0.236279    21.00000    0.07126    0.05121 =
         0.03632   -0.00500    0.00699   -0.01039
AFIX  23
H18A  2    0.387067    0.228866    0.196714    21.00000   -1.20000
H18B  2    0.293958    0.233399    0.197339    21.00000   -1.20000
AFIX   0
C19   1    0.353737    0.339946    0.243747    21.00000    0.07237    0.05152 =
         0.04104    0.00629    0.00419   -0.00935
AFIX  23
H19A  2    0.395530    0.359378    0.208427    21.00000   -1.20000
H19B  2    0.302102    0.363999    0.207171    21.00000   -1.20000
PART  1
AFIX   0
C14A  1   10.292624   10.243237   10.305387   -21.00000    0.11941    0.06383 =
         0.12719   -0.00653    0.01211   -0.00199
AFIX  23
H14C  2    0.254478    0.223376    0.346403   -21.00000   -1.20000
H14D  2    0.274846    0.223321    0.231515   -21.00000   -1.20000
AFIX   0
C15A  1    0.291110    0.339473    0.304424   -21.00000    0.11941    0.06383 =
         0.12719   -0.00653    0.01211   -0.00199
AFIX  23
H15C  2    0.276870    0.359960    0.230533   -21.00000   -1.20000
H15D  2    0.251825    0.359939    0.343264   -21.00000   -1.20000
AFIX   0
C16A  1    0.392528    0.244090    0.467469   -21.00000    0.11941    0.06383 =
         0.12719   -0.00653    0.01211   -0.00199
AFIX  23
H16C  2    0.356267    0.221318    0.509320   -21.00000   -1.20000
H16D  2    0.447352    0.225113    0.499329   -21.00000   -1.20000
AFIX   0
C17A  1    0.390263    0.338362    0.473456   -21.00000    0.11941    0.06383 =
         0.12719   -0.00653    0.01211   -0.00199
AFIX  23
H17C  2    0.347321    0.356561    0.507526   -21.00000   -1.20000
H17D  2    0.442014    0.359792    0.514012   -21.00000   -1.20000
AFIX   0
C18A  1    0.432093    0.239158    0.293760   -21.00000    0.11941    0.06383 =
         0.12719   -0.00653    0.01211   -0.00199
AFIX  23
H18C  2    0.422410    0.216626    0.221007   -21.00000   -1.20000
H18D  2    0.485080    0.220962    0.334640   -21.00000   -1.20000
AFIX   0
C19A  1    0.427854    0.331978   10.290050   -21.00000    0.11941    0.06383 =
         0.12719   -0.00653    0.01211   -0.00199
AFIX  23
H19C  2    0.482287    0.354204    0.315372   -21.00000   -1.20000
H19D  2    0.407339    0.349579    0.215563   -21.00000   -1.20000
AFIX   0
PART  0
H3O   2    0.450679    0.534280    0.357181    11.00000    0.05931
H1A   2    0.378107    0.419040    0.359893    11.00000    0.06910
HKLF    4


REM  cu_chinuclidina_a.res in C2/c
REM wR2 = 0.1390, GooF = S = 1.046, Restrained GooF = 1.049 for all data
REM R1 = 0.0505 for 3334 Fo > 4sig(Fo) and 0.0541 for all 3678 data
REM 258 parameters refined using 8 restraints

END

WGHT      0.0697      2.5236

REM Highest difference peak  0.445,  deepest hole -0.383,  1-sigma level  0.045
Q1    1   0.4484  0.5180  0.6495  11.00000  0.05    0.45
Q2    1   0.2795  0.2573  0.3336  11.00000  0.05    0.40
Q3    1   0.4526  0.3229  0.3374  11.00000  0.05    0.30
Q4    1   0.3982  0.2512  0.4945  11.00000  0.05    0.23
Q5    1   0.3622  0.6259  0.3741  11.00000  0.05    0.23
;
_shelx_res_checksum              49614

_exptl_crystal_recrystallization_method 
'Re-crystallisation from solvent: hexane and methanol'
